# Supplementary material for: (1R*,2R*,4S*,5R*,6R*,8S*)-4,8-Dimethyl-2,6-diphenyl­bicyclo­[3.3.1]nonane-2,6-diol
Source: Acta Crystallogr Sect E Struct Rep Online. 2009 Mar 28;65(Pt 4):o886. doi: 10.1107/S1600536809009933 (PMC2968924; doi:10.1107/S1600536809009933)
Supplement: Supplementary file 1 [file e-65-0o886-sup1.cif]

##############################################################################
###                                                                        ###
###        Electronic paper (Acta Crystallographica Section E)             ###
###                                                                        ###
##############################################################################
#                                                                            #
# This CIF contains the data in a paper accepted for publication in Acta     #
# Crystallographica Section E. It conforms to the requirements of Notes      #
# for Authors for Section E, and has been peer reviewed under the auspices   #
# of the IUCr Commission on Journals.                                        #
#                                                                            #
# Full details of the Crystallographic Information File format               #
# are given in the paper "The Crystallographic Information File (CIF):       #
# a New Standard Archive File for Crystallography" by S. R. Hall, F. H.      #
# Allen and I. D. Brown [Acta Cryst. (1991), A47, 655-685].                  #
#                                                                            #
# The current version of the core CIF dictionary is obtainable from          #
# ftp://ftp.iucr.org/pub/cif_core.dic. The current version number is 2.4.    #
#                                                                            #
# Software is freely available for graphical display of the structure(s) in  #
# this CIF.  For information consult the CIF home page http://www.iucr.org/  #
# cif/home.html                                                              #
#                                                                            #
# This file may be used for bona fide research purposes within the           #
# scientific community so long as proper attribution is given to the journal # 
# article from which it was obtained.                                        #
#                                                                            #
##############################################################################
                                             
data_global
_audit_creation_method     'RAELSPUB and manual entry'
_journal_date_recd_electronic     2009-02-23
_journal_date_accepted     2009-03-17
_journal_name_full     'Acta Crystallographica, Section E'
_journal_year     2009
_journal_volume     65
_journal_issue      4
_journal_page_first     o886
_journal_page_last     o886
_journal_paper_category     QO
_journal_coeditor_code     KP2208
_publ_contact_author_name     'Dr. M. Scudder'
_publ_contact_author_address
;
Department of Chemistry
The University of New South Wales
SYDNEY, New South Wales, Australia 2052
;
_publ_contact_author_email     'm.scudder@unsw.edu.au'
_publ_section_title
;\
(1<i>R</i>*,2<i>R</i>*,4<i>S</i>*,5<i>R</i>*,6<i>R</i>*,8<i>S</i>*)-\
4,8-Dimethyl-2,6-diphenylbicyclo[3.3.1]nonane-2,6-diol
;
loop_
    _publ_author_name
    _publ_author_footnote
    _publ_author_address
    'Nguyen, Vi T.' ?
;
School of Chemistry
University of New South Wales
Sydney 2052
Australia
;
    'Bishop, Roger' ?
;
School of Chemistry
University of New South Wales
Sydney 2052
Australia
;
    'Craig, Donald C.' ?
;
School of Chemistry
University of New South Wales
Sydney 2052
Australia
;
    'Scudder, Marcia L.' ?
;
School of Chemistry
University of New South Wales
Sydney 2052
Australia
;
data_I
_chemical_name_systematic
;
(1<i>R</i>*,2<i>R</i>*,4<i>S</i>*,5<i>R</i>*,6<i>R</i>*,8<i>S</i>*)-
4,8-Dimethyl-2,6-diphenylbicyclo[3.3.1]nonane-2,6-diol
;
_chemical_formula_moiety     'C23 H28 O2'
_chemical_formula_sum     'C23 H28 O2'
_chemical_formula_iupac     'C23 H28 O2'
_chemical_formula_weight     336.5
_symmetry_cell_setting     monoclinic
_symmetry_space_group_name_H-M     'C 2/c'
loop_
    _symmetry_equiv_pos_site_id
    _symmetry_equiv_pos_as_xyz
    1 x,y,z
    2 x,-y,1/2+z
    3 -x,-y,-z
    4 -x,y,1/2-z
    5 1/2+x,1/2+y,z
    6 1/2+x,1/2-y,1/2+z
    7 1/2-x,1/2-y,-z
    8 1/2-x,1/2+y,1/2-z
_cell_length_a     18.462(4)
_cell_length_b     13.3100(10)
_cell_length_c     14.824(3)
_cell_angle_alpha     90
_cell_angle_beta     92.920(10)
_cell_angle_gamma     90
_cell_volume     3638.0(10)
_cell_formula_units_Z     8
_cell_measurement_reflns_used     10
_cell_measurement_theta_min     20
_cell_measurement_theta_max     23
_cell_measurement_temperature     294
_exptl_crystal_description     prism
_exptl_crystal_colour     colourless
_exptl_crystal_size_max     0.30
_exptl_crystal_size_mid     0.15
_exptl_crystal_size_min     0.12
_exptl_crystal_size_rad     ?
_exptl_crystal_density_diffrn     1.23
_exptl_crystal_density_meas     ?
_exptl_crystal_density_method     'not measured'
_exptl_crystal_F_000     1456.0
_exptl_absorpt_coefficient_mu     0.593
_exptl_absorpt_correction_type     none
_exptl_absorpt_process_details     ?
_exptl_absorpt_correction_T_min     ?
_exptl_absorpt_correction_T_max     ?
_diffrn_radiation_type     'Cu K\a'
_diffrn_radiation_wavelength     1.54184
_diffrn_measurement_device_type     'Enraf--Nonius CAD-4'
_diffrn_measurement_method     \w--2\q
_diffrn_reflns_number     3585
_diffrn_reflns_av_R_equivalents     0.034
_diffrn_reflns_theta_max     70
_diffrn_reflns_theta_full     70
_diffrn_measured_fraction_theta_max     1.00
_diffrn_measured_fraction_theta_full     1.00
_diffrn_reflns_limit_h_min     -22
_diffrn_reflns_limit_h_max     22
_diffrn_reflns_limit_k_min     0
_diffrn_reflns_limit_k_max     16
_diffrn_reflns_limit_l_min     -18
_diffrn_reflns_limit_l_max     0
_diffrn_standards_number     1
_diffrn_standards_interval_time     30
_diffrn_standards_decay_%     4
_refine_special_details
;
;
_reflns_number_total     3442
_reflns_number_gt     2292
_reflns_threshold_expression     I>2\s(I)
_refine_ls_structure_factor_coef     F
_refine_ls_R_factor_gt     0.045
_refine_ls_wR_factor_ref     0.062
_refine_ls_goodness_of_fit_ref     1.59
_refine_ls_number_reflns     3442
_refine_ls_number_parameters     160
_refine_ls_number_restraints     0
_refine_ls_hydrogen_treatment     noref
_refine_ls_weighting_scheme     calc
_refine_ls_weighting_details     'w = 1/[\s^2^(F) + 0.0004F^2^]'
_refine_ls_shift/su_max     0.004
_refine_diff_density_max     0.31
_refine_diff_density_min     -0.34
_refine_ls_extinction_method     none
_refine_ls_extinction_coef     ?
_refine_ls_abs_structure_details     ?
_refine_ls_abs_structure_Flack     ?
_atom_type_scat_source
                       'International Tables for X-ray Crystallography, Vol. IV'
_computing_data_collection     'CAD-4 Manual (Schagen <i>et al.</i>,  1989)'
_computing_cell_refinement     'CAD-4 Manual (Schagen <i>et al.</i>,  1989)'
_computing_data_reduction     'local program'
_computing_structure_solution     'SIR92 (Altomare <i>et al.</i>,  1994)'
_computing_structure_refinement     'RAELS (Rae, 2000)'
_computing_molecular_graphics
;
ORTEP-3 (Farrugia, 1997) and CrystalMaker (CrystalMaker, 2005)
;
_computing_publication_material     'local programs'
loop_
    _atom_site_type_symbol
    _atom_site_label
    _atom_site_fract_x
    _atom_site_fract_y
    _atom_site_fract_z
    _atom_site_U_iso_or_equiv
    _atom_site_adp_type
    _atom_site_occupancy
    O O1 0.27017(6) 0.26370(9) 0.09652(8) 0.0465(3) Uani 1.0
    O O2 0.30304(7) 0.58902(10) 0.32886(8) 0.0550(4) Uani 1.0
    C C1 0.32906(9) 0.42870(12) 0.08333(11) 0.0350(4) Uani 1.0
    C C2 0.33263(9) 0.32328(12) 0.12682(11) 0.0372(4) Uani 1.0
    C C3 0.33020(10)
                   0.33280(10)
                             0.22930(10)
                                       0.0435(4) Uani 1.0
    C C4 0.38580(10)
                   0.40680(10)
                             0.27110(10)
                                       0.0469(5) Uani 1.0
    C C5 0.38388(9) 0.51069(14) 0.22386(11) 0.0409(4) Uani 1.0
    C C6 0.31736(9) 0.58053(13) 0.23431(11) 0.0406(4) Uani 1.0
    C C7 0.24945(9) 0.53770(13) 0.18446(12) 0.0426(4) Uani 1.0
    C C8 0.25972(9) 0.49329(13) 0.09061(12) 0.0405(4) Uani 1.0
    C C9 0.39285(9) 0.49236(13) 0.12283(12) 0.0400(4) Uani 1.0
    C C10 0.39953(8) 0.26407(10) 0.09682(8) 0.0401(4) Uani 1.0
    C C11 0.42900(8) 0.28028(12) 0.01427(10) 0.0643(4) Uani 1.0
    C C12 0.48531(8) 0.22117(14) -0.01466(10) 0.0737(6) Uani 1.0
    C C13 0.51343(9) 0.14468(12) 0.03804(10) 0.0615(6) Uani 1.0
    C C14 0.48475(9) 0.12773(11) 0.12005(12) 0.0781(6) Uani 1.0
    C C15 0.42844(8) 0.18666(12) 0.14924(10) 0.0664(5) Uani 1.0
    C C16 0.38370(10)
                    0.4072(2) 0.37430(10)
                                        0.0667(6) Uani 1.0
    C C17 0.33675(7) 0.68703(11) 0.20411(8) 0.0424(4) Uani 1.0
    C C18 0.30590(7) 0.73420(11) 0.12855(9) 0.0548(5) Uani 1.0
    C C19 0.32341(9) 0.83264(11) 0.10750(10) 0.0642(6) Uani 1.0
    C C20 0.37202(8) 0.88615(12) 0.16127(10) 0.0625(6) Uani 1.0
    C C21 0.40304(8) 0.84036(11) 0.23640(11) 0.0647(5) Uani 1.0
    C C22 0.38568(8) 0.74193(11) 0.25771(9) 0.0542(5) Uani 1.0
    C C23 0.18870(10)
                    0.4463(2) 0.05330(10)
                                        0.0565(5) Uani 1.0
    H H1O1 0.2639 0.2649 0.0291 0.047 Uani 0.5
    H H1'O1 0.2614 0.2068 0.1386 0.047 Uani 0.5
    H H1O2 0.2833 0.6535 0.3521 0.055 Uani 0.5
    H H1'O2 0.2723 0.5320 0.3486 0.055 Uani 0.5
    H HC1 0.3367 0.4197 0.0175 0.035 Uani 1.0
    H H1C3 0.3397 0.2651 0.2566 0.043 Uani 1.0
    H H2C3 0.2807 0.3560 0.2440 0.043 Uani 1.0
    H HC4 0.4341 0.3777 0.2583 0.047 Uani 1.0
    H HC5 0.4277 0.5486 0.2473 0.041 Uani 1.0
    H H1C7 0.2131 0.5932 0.1775 0.043 Uani 1.0
    H H2C7 0.2299 0.4834 0.2230 0.043 Uani 1.0
    H HC8 0.2674 0.5528 0.0510 0.041 Uani 1.0
    H H1C9 0.3937 0.5583 0.0906 0.040 Uani 1.0
    H H2C9 0.4394 0.4559 0.1146 0.040 Uani 1.0
    H HC11 0.4094 0.3357 -0.0255 0.106 Uani 1.0
    H HC12 0.5056 0.2347 -0.0748 0.121 Uani 1.0
    H HC13 0.5540 0.1022 0.0171 0.074 Uani 1.0
    H HC14 0.5046 0.0722 0.1594 0.130 Uani 1.0
    H HC15 0.4084 0.1728 0.2094 0.108 Uani 1.0
    H H1C16 0.4204 0.4560 0.4001 0.067 Uani 1.0
    H H2C16 0.3343 0.4276 0.3921 0.067 Uani 1.0
    H H3C16 0.3951 0.3384 0.3981 0.067 Uani 1.0
    H HC18 0.2702 0.6967 0.0882 0.071 Uani 1.0
    H HC19 0.3002 0.8649 0.0524 0.086 Uani 1.0
    H HC20 0.3846 0.9570 0.1460 0.074 Uani 1.0
    H HC21 0.4387 0.8783 0.2765 0.088 Uani 1.0
    H HC22 0.4091 0.7102 0.3130 0.069 Uani 1.0
    H H1C23 0.1959 0.4176 -0.0079 0.056 Uani 1.0
    H H2C23 0.1737 0.3917 0.0948 0.056 Uani 1.0
    H H3C23 0.1501 0.4990 0.0486 0.056 Uani 1.0
loop_
    _atom_site_aniso_label
    _atom_site_aniso_U_11
    _atom_site_aniso_U_22
    _atom_site_aniso_U_33
    _atom_site_aniso_U_12
    _atom_site_aniso_U_13
    _atom_site_aniso_U_23
    _atom_site_aniso_type_symbol
    O1 0.0467(7) 0.0394(7) 0.0538(8) -0.0053(6) 0.0064(6) 0.0009(6) O
    O2 0.0790(10)
                0.0515(8) 0.0364(7) 0.0074(7) 0.0167(6) -0.0026(6) O
    C1 0.0390(9) 0.0344(9) 0.0321(9) 0.0031(7) 0.0066(7) 0.0017(7) C
    C2 0.0421(9) 0.0350(9) 0.0347(9) 0.0021(7) 0.0049(7) 0.0004(7) C
    C3 0.0560(10)
                0.0400(10)
                         0.0345(9) 0.0080(8) 0.0085(8) 0.0048(8) C
    C4 0.0570(10)
                0.0470(10)
                         0.0360(10)
                                  0.0145(9) -0.0012(8) -0.0018(8) C
    C5 0.0410(9) 0.0430(10)
                          0.0390(10)
                                   0.0035(8) 0.0019(7) -0.0040(8) C
    C6 0.0470(10)
                0.0410(10)
                         0.0351(9) 0.0058(8) 0.0078(7) -0.0021(8) C
    C7 0.0410(10)
                0.0391(9) 0.0490(10)
                                   0.0048(8) 0.0104(8) -0.0010(8) C
    C8 0.0420(10)
                0.0359(9) 0.0440(10)
                                   0.0035(8) 0.0024(7) 0.0029(8) C
    C9 0.0383(9) 0.0410(10)
                          0.0410(10)
                                   0.0027(8) 0.0072(7) -0.0030(8) C
    C10 0.0461(6) 0.0363(7) 0.0374(6) 0.0049(5) -0.0017(5) -0.0050(5) C
    C11 0.0687(7) 0.0782(9) 0.0472(7) 0.0294(7) 0.0144(6) 0.0092(5) C
    C12 0.0726(8) 0.0960(10)
                           0.0541(8) 0.0348(8) 0.0148(7) -0.0006(7) C
    C13 0.0570(7) 0.0582(9) 0.0690(10)
                                     0.0159(7) 0.0054(6) -0.0150(7) C
    C14 0.0783(9) 0.0679(9) 0.0900(10)
                                     0.0373(8) 0.0233(8) 0.0189(7) C
    C15 0.0716(7) 0.0639(8) 0.0652(7) 0.0319(6) 0.0168(6) 0.0192(6) C
    C16 0.097(2) 0.066(2) 0.0360(10)
                                   0.0220(10)
                                            -0.0100(10)
                                                      0.0020(10)
                                                               C
    C17 0.0439(7) 0.0426(5) 0.0411(7) 0.0037(5) 0.0076(5) -0.0070(4) C
    C18 0.0647(8) 0.0496(5) 0.0497(7) 0.0024(5) 0.0012(5) 0.0020(5) C
    C19 0.0780(10)
                 0.0509(6) 0.0642(8) 0.0039(5) 0.0095(6) 0.0075(6) C
    C20 0.0700(10)
                 0.0448(5) 0.0740(10)
                                    0.0009(5) 0.0224(8) -0.0018(5) C
    C21 0.0700(10)
                 0.0486(5) 0.0750(10)
                                    -0.0098(6) 0.0067(7) -0.0079(5) C
    C22 0.0575(8) 0.0477(5) 0.0571(7) -0.0055(5) 0.0001(5) -0.0075(5) C
    C23 0.0460(10)
                 0.0480(10)
                          0.074(2) 0.0075(9) -0.0100(10)
                                                       -0.0040(10)
                                                                 C
loop_
    _geom_bond_atom_site_label_1
    _geom_bond_atom_site_label_2
    _geom_bond_site_symmetry_1
    _geom_bond_site_symmetry_2
    _geom_bond_distance
    _geom_bond_publ_flag
    O1 C2 1_555 1_555 1.452(2) no
    O1 H1O1 1_555 1_555 1.000 no
    O1 H1'O1 1_555 1_555 1.000 no
    O2 C6 1_555 1_555 1.444(2) no
    O2 H1O2 1_555 1_555 1.000 no
    O2 H1'O2 1_555 1_555 1.000 no
    C1 C2 1_555 1_555 1.544(2) no
    C1 C8 1_555 1_555 1.550(2) no
    C1 C9 1_555 1_555 1.542(2) no
    C1 HC1 1_555 1_555 1.000 no
    C2 C3 1_555 1_555 1.527(2) no
    C2 C10 1_555 1_555 1.549(2) no
    C3 C4 1_555 1_555 1.531(3) no
    C3 H1C3 1_555 1_555 1.000 no
    C3 H2C3 1_555 1_555 1.000 no
    C4 C5 1_555 1_555 1.550(2) no
    C4 C16 1_555 1_555 1.532(3) no
    C4 HC4 1_555 1_555 1.000 no
    C5 C6 1_555 1_555 1.554(2) no
    C5 C9 1_555 1_555 1.535(2) no
    C5 HC5 1_555 1_555 1.000 no
    C6 C7 1_555 1_555 1.532(2) no
    C6 C17 1_555 1_555 1.534(2) no
    C7 C8 1_555 1_555 1.532(2) no
    C7 H1C7 1_555 1_555 1.000 no
    C7 H2C7 1_555 1_555 1.000 no
    C8 C23 1_555 1_555 1.530(2) no
    C8 HC8 1_555 1_555 1.000 no
    C9 H1C9 1_555 1_555 1.000 no
    C9 H2C9 1_555 1_555 1.000 no
    C10 C11 1_555 1_555 1.3810(10)
                                 no
    C10 C15 1_555 1_555 1.3810(10)
                                 no
    C11 C12 1_555 1_555 1.3890(10)
                                 no
    C11 HC11 1_555 1_555 1.000 no
    C12 C13 1_555 1_555 1.3690(10)
                                 no
    C12 HC12 1_555 1_555 1.000 no
    C13 C14 1_555 1_555 1.3690(10)
                                 no
    C13 HC13 1_555 1_555 1.000 no
    C14 C15 1_555 1_555 1.3890(10)
                                 no
    C14 HC14 1_555 1_555 1.000 no
    C15 HC15 1_555 1_555 1.000 no
    C16 H1C16 1_555 1_555 1.000 no
    C16 H2C16 1_555 1_555 1.000 no
    C16 H3C16 1_555 1_555 1.000 no
    C17 C18 1_555 1_555 1.3810(10)
                                 no
    C17 C22 1_555 1_555 1.3810(10)
                                 no
    C18 C19 1_555 1_555 1.3890(10)
                                 no
    C18 HC18 1_555 1_555 1.000 no
    C19 C20 1_555 1_555 1.3690(10)
                                 no
    C19 HC19 1_555 1_555 1.000 no
    C20 C21 1_555 1_555 1.3690(10)
                                 no
    C20 HC20 1_555 1_555 1.000 no
    C21 C22 1_555 1_555 1.3890(10)
                                 no
    C21 HC21 1_555 1_555 1.000 no
    C22 HC22 1_555 1_555 1.000 no
    C23 H1C23 1_555 1_555 1.000 no
    C23 H2C23 1_555 1_555 1.000 no
    C23 H3C23 1_555 1_555 1.000 no
loop_
    _geom_angle_atom_site_label_1
    _geom_angle_atom_site_label_2
    _geom_angle_atom_site_label_3
    _geom_angle_site_symmetry_1
    _geom_angle_site_symmetry_2
    _geom_angle_site_symmetry_3
    _geom_angle
    _geom_angle_publ_flag
    C2 O1 H1O1 1_555 1_555 1_555 110.4 no
    C2 O1 H1'O1 1_555 1_555 1_555 111.8 no
    H1O1 O1 H1'O1 1_555 1_555 1_555 128.5 no
    C6 O2 H1O2 1_555 1_555 1_555 119.3 no
    C6 O2 H1'O2 1_555 1_555 1_555 111.1 no
    H1O2 O2 H1'O2 1_555 1_555 1_555 109.2 no
    C2 C1 C8 1_555 1_555 1_555 119.50(10)
                                        no
    C2 C1 C9 1_555 1_555 1_555 109.00(10)
                                        no
    C2 C1 HC1 1_555 1_555 1_555 107.0 no
    C8 C1 C9 1_555 1_555 1_555 106.60(10)
                                        no
    C8 C1 HC1 1_555 1_555 1_555 107.0 no
    C9 C1 HC1 1_555 1_555 1_555 107.0 no
    O1 C2 C1 1_555 1_555 1_555 110.60(10)
                                        no
    O1 C2 C3 1_555 1_555 1_555 106.90(10)
                                        no
    O1 C2 C10 1_555 1_555 1_555 105.40(10)
                                         no
    C1 C2 C3 1_555 1_555 1_555 109.70(10)
                                        no
    C1 C2 C10 1_555 1_555 1_555 111.10(10)
                                         no
    C3 C2 C10 1_555 1_555 1_555 113.10(10)
                                         no
    C2 C3 C4 1_555 1_555 1_555 113.8(2) no
    C2 C3 H1C3 1_555 1_555 1_555 108.4 no
    C2 C3 H2C3 1_555 1_555 1_555 108.4 no
    C4 C3 H1C3 1_555 1_555 1_555 108.4 no
    C4 C3 H2C3 1_555 1_555 1_555 108.4 no
    H1C3 C3 H2C3 1_555 1_555 1_555 109.5 no
    C3 C4 C5 1_555 1_555 1_555 113.00(10)
                                        no
    C3 C4 C16 1_555 1_555 1_555 110.9(2) no
    C3 C4 HC4 1_555 1_555 1_555 105.1 no
    C5 C4 C16 1_555 1_555 1_555 116.5(2) no
    C5 C4 HC4 1_555 1_555 1_555 105.1 no
    C16 C4 HC4 1_555 1_555 1_555 105.1 no
    C4 C5 C6 1_555 1_555 1_555 119.3(2) no
    C4 C5 C9 1_555 1_555 1_555 107.40(10)
                                        no
    C4 C5 HC5 1_555 1_555 1_555 107.1 no
    C6 C5 C9 1_555 1_555 1_555 108.50(10)
                                        no
    C6 C5 HC5 1_555 1_555 1_555 107.1 no
    C9 C5 HC5 1_555 1_555 1_555 107.1 no
    O2 C6 C5 1_555 1_555 1_555 109.20(10)
                                        no
    O2 C6 C7 1_555 1_555 1_555 108.10(10)
                                        no
    O2 C6 C17 1_555 1_555 1_555 105.50(10)
                                         no
    C5 C6 C7 1_555 1_555 1_555 111.10(10)
                                        no
    C5 C6 C17 1_555 1_555 1_555 109.00(10)
                                         no
    C7 C6 C17 1_555 1_555 1_555 113.60(10)
                                         no
    C6 C7 C8 1_555 1_555 1_555 116.40(10)
                                        no
    C6 C7 H1C7 1_555 1_555 1_555 107.7 no
    C6 C7 H2C7 1_555 1_555 1_555 107.7 no
    C8 C7 H1C7 1_555 1_555 1_555 107.7 no
    C8 C7 H2C7 1_555 1_555 1_555 107.7 no
    H1C7 C7 H2C7 1_555 1_555 1_555 109.5 no
    C1 C8 C7 1_555 1_555 1_555 114.70(10)
                                        no
    C1 C8 C23 1_555 1_555 1_555 116.30(10)
                                         no
    C1 C8 HC8 1_555 1_555 1_555 104.8 no
    C7 C8 C23 1_555 1_555 1_555 110.0(2) no
    C7 C8 HC8 1_555 1_555 1_555 104.8 no
    C23 C8 HC8 1_555 1_555 1_555 104.8 no
    C1 C9 C5 1_555 1_555 1_555 109.80(10)
                                        no
    C1 C9 H1C9 1_555 1_555 1_555 109.4 no
    C1 C9 H2C9 1_555 1_555 1_555 109.4 no
    C5 C9 H1C9 1_555 1_555 1_555 109.4 no
    C5 C9 H2C9 1_555 1_555 1_555 109.4 no
    H1C9 C9 H2C9 1_555 1_555 1_555 109.5 no
    C2 C10 C11 1_555 1_555 1_555 122.00(10)
                                          no
    C2 C10 C15 1_555 1_555 1_555 120.60(10)
                                          no
    C11 C10 C15 1_555 1_555 1_555 117.20(10)
                                           no
    C10 C11 C12 1_555 1_555 1_555 121.30(10)
                                           no
    C10 C11 HC11 1_555 1_555 1_555 119.3 no
    C12 C11 HC11 1_555 1_555 1_555 119.3 no
    C11 C12 C13 1_555 1_555 1_555 120.90(10)
                                           no
    C11 C12 HC12 1_555 1_555 1_555 119.6 no
    C13 C12 HC12 1_555 1_555 1_555 119.6 no
    C12 C13 C14 1_555 1_555 1_555 118.50(10)
                                           no
    C12 C13 HC13 1_555 1_555 1_555 120.8 no
    C14 C13 HC13 1_555 1_555 1_555 120.8 no
    C13 C14 C15 1_555 1_555 1_555 120.90(10)
                                           no
    C13 C14 HC14 1_555 1_555 1_555 119.6 no
    C15 C14 HC14 1_555 1_555 1_555 119.6 no
    C10 C15 C14 1_555 1_555 1_555 121.30(10)
                                           no
    C10 C15 HC15 1_555 1_555 1_555 119.3 no
    C14 C15 HC15 1_555 1_555 1_555 119.3 no
    C4 C16 H1C16 1_555 1_555 1_555 109.5 no
    C4 C16 H2C16 1_555 1_555 1_555 109.5 no
    C4 C16 H3C16 1_555 1_555 1_555 109.5 no
    H1C16 C16 H2C16 1_555 1_555 1_555 109.5 no
    H1C16 C16 H3C16 1_555 1_555 1_555 109.5 no
    H2C16 C16 H3C16 1_555 1_555 1_555 109.5 no
    C6 C17 C18 1_555 1_555 1_555 124.30(10)
                                          no
    C6 C17 C22 1_555 1_555 1_555 118.40(10)
                                          no
    C18 C17 C22 1_555 1_555 1_555 117.20(10)
                                           no
    C17 C18 C19 1_555 1_555 1_555 121.30(10)
                                           no
    C17 C18 HC18 1_555 1_555 1_555 119.3 no
    C19 C18 HC18 1_555 1_555 1_555 119.3 no
    C18 C19 C20 1_555 1_555 1_555 120.90(10)
                                           no
    C18 C19 HC19 1_555 1_555 1_555 119.6 no
    C20 C19 HC19 1_555 1_555 1_555 119.6 no
    C19 C20 C21 1_555 1_555 1_555 118.50(10)
                                           no
    C19 C20 HC20 1_555 1_555 1_555 120.8 no
    C21 C20 HC20 1_555 1_555 1_555 120.8 no
    C20 C21 C22 1_555 1_555 1_555 120.90(10)
                                           no
    C20 C21 HC21 1_555 1_555 1_555 119.6 no
    C22 C21 HC21 1_555 1_555 1_555 119.6 no
    C17 C22 C21 1_555 1_555 1_555 121.30(10)
                                           no
    C17 C22 HC22 1_555 1_555 1_555 119.3 no
    C21 C22 HC22 1_555 1_555 1_555 119.3 no
    C8 C23 H1C23 1_555 1_555 1_555 109.5 no
    C8 C23 H2C23 1_555 1_555 1_555 109.5 no
    C8 C23 H3C23 1_555 1_555 1_555 109.5 no
    H1C23 C23 H2C23 1_555 1_555 1_555 109.5 no
    H1C23 C23 H3C23 1_555 1_555 1_555 109.5 no
    H2C23 C23 H3C23 1_555 1_555 1_555 109.5 no
loop_
    _geom_torsion_atom_site_label_1
    _geom_torsion_atom_site_label_2
    _geom_torsion_atom_site_label_3
    _geom_torsion_atom_site_label_4
    _geom_torsion_site_symmetry_1
    _geom_torsion_site_symmetry_2
    _geom_torsion_site_symmetry_3
    _geom_torsion_site_symmetry_4
    _geom_torsion
    _geom_torsion_publ_flag
    H1O1 O1 C2 C1 1_555 1_555 1_555 1_555 50.8 no
    H1O1 O1 C2 C3 1_555 1_555 1_555 1_555 170.1 no
    H1O1 O1 C2 C10 1_555 1_555 1_555 1_555 -69.4 no
    H1'O1 O1 C2 C1 1_555 1_555 1_555 1_555 -159.4 no
    H1'O1 O1 C2 C3 1_555 1_555 1_555 1_555 -40.1 no
    H1'O1 O1 C2 C10 1_555 1_555 1_555 1_555 80.5 no
    H1O2 O2 C6 C5 1_555 1_555 1_555 1_555 146.9 no
    H1O2 O2 C6 C7 1_555 1_555 1_555 1_555 -92.1 no
    H1O2 O2 C6 C17 1_555 1_555 1_555 1_555 29.8 no
    H1'O2 O2 C6 C5 1_555 1_555 1_555 1_555 -84.8 no
    H1'O2 O2 C6 C7 1_555 1_555 1_555 1_555 36.2 no
    H1'O2 O2 C6 C17 1_555 1_555 1_555 1_555 158.1 no
    C8 C1 C2 O1 1_555 1_555 1_555 1_555 52.7(2) no
    C8 C1 C2 C3 1_555 1_555 1_555 1_555 -64.9(2) no
    C8 C1 C2 C10 1_555 1_555 1_555 1_555 169.30(10)
                                                  no
    C9 C1 C2 O1 1_555 1_555 1_555 1_555 175.50(10)
                                                 no
    C9 C1 C2 C3 1_555 1_555 1_555 1_555 57.9(2) no
    C9 C1 C2 C10 1_555 1_555 1_555 1_555 -67.8(2) no
    HC1 C1 C2 O1 1_555 1_555 1_555 1_555 -69.0 no
    HC1 C1 C2 C3 1_555 1_555 1_555 1_555 173.4 no
    HC1 C1 C2 C10 1_555 1_555 1_555 1_555 47.6 no
    C2 C1 C8 C7 1_555 1_555 1_555 1_555 73.1(2) no
    C2 C1 C8 C23 1_555 1_555 1_555 1_555 -57.3(2) no
    C2 C1 C8 HC8 1_555 1_555 1_555 1_555 -172.5 no
    C9 C1 C8 C7 1_555 1_555 1_555 1_555 -50.9(2) no
    C9 C1 C8 C23 1_555 1_555 1_555 1_555 178.70(10)
                                                  no
    C9 C1 C8 HC8 1_555 1_555 1_555 1_555 63.5 no
    HC1 C1 C8 C7 1_555 1_555 1_555 1_555 -165.2 no
    HC1 C1 C8 C23 1_555 1_555 1_555 1_555 64.4 no
    HC1 C1 C8 HC8 1_555 1_555 1_555 1_555 -50.8 no
    C2 C1 C9 C5 1_555 1_555 1_555 1_555 -65.5(2) no
    C2 C1 C9 H1C9 1_555 1_555 1_555 1_555 174.5 no
    C2 C1 C9 H2C9 1_555 1_555 1_555 1_555 54.6 no
    C8 C1 C9 C5 1_555 1_555 1_555 1_555 64.8(2) no
    C8 C1 C9 H1C9 1_555 1_555 1_555 1_555 -55.3 no
    C8 C1 C9 H2C9 1_555 1_555 1_555 1_555 -175.1 no
    HC1 C1 C9 C5 1_555 1_555 1_555 1_555 179.1 no
    HC1 C1 C9 H1C9 1_555 1_555 1_555 1_555 59.0 no
    HC1 C1 C9 H2C9 1_555 1_555 1_555 1_555 -60.9 no
    O1 C2 C3 C4 1_555 1_555 1_555 1_555 -171.20(10)
                                                  no
    O1 C2 C3 H1C3 1_555 1_555 1_555 1_555 68.1 no
    O1 C2 C3 H2C3 1_555 1_555 1_555 1_555 -50.6 no
    C1 C2 C3 C4 1_555 1_555 1_555 1_555 -51.4(2) no
    C1 C2 C3 H1C3 1_555 1_555 1_555 1_555 -172.0 no
    C1 C2 C3 H2C3 1_555 1_555 1_555 1_555 69.3 no
    C10 C2 C3 C4 1_555 1_555 1_555 1_555 73.3(2) no
    C10 C2 C3 H1C3 1_555 1_555 1_555 1_555 -47.4 no
    C10 C2 C3 H2C3 1_555 1_555 1_555 1_555 -166.1 no
    O1 C2 C10 C11 1_555 1_555 1_555 1_555 90.90(10)
                                                  no
    O1 C2 C10 C15 1_555 1_555 1_555 1_555 -83.70(10)
                                                   no
    C1 C2 C10 C11 1_555 1_555 1_555 1_555 -28.9(2) no
    C1 C2 C10 C15 1_555 1_555 1_555 1_555 156.50(10)
                                                   no
    C3 C2 C10 C11 1_555 1_555 1_555 1_555 -152.70(10)
                                                    no
    C3 C2 C10 C15 1_555 1_555 1_555 1_555 32.6(2) no
    C2 C3 C4 C5 1_555 1_555 1_555 1_555 50.8(2) no
    C2 C3 C4 C16 1_555 1_555 1_555 1_555 -176.2(2) no
    C2 C3 C4 HC4 1_555 1_555 1_555 1_555 -63.2 no
    H1C3 C3 C4 C5 1_555 1_555 1_555 1_555 171.4 no
    H1C3 C3 C4 C16 1_555 1_555 1_555 1_555 -55.6 no
    H1C3 C3 C4 HC4 1_555 1_555 1_555 1_555 57.4 no
    H2C3 C3 C4 C5 1_555 1_555 1_555 1_555 -69.9 no
    H2C3 C3 C4 C16 1_555 1_555 1_555 1_555 63.1 no
    H2C3 C3 C4 HC4 1_555 1_555 1_555 1_555 176.1 no
    C3 C4 C5 C6 1_555 1_555 1_555 1_555 69.4(2) no
    C3 C4 C5 C9 1_555 1_555 1_555 1_555 -54.4(2) no
    C3 C4 C5 HC5 1_555 1_555 1_555 1_555 -169.1 no
    C16 C4 C5 C6 1_555 1_555 1_555 1_555 -60.9(2) no
    C16 C4 C5 C9 1_555 1_555 1_555 1_555 175.3(2) no
    C16 C4 C5 HC5 1_555 1_555 1_555 1_555 60.7 no
    HC4 C4 C5 C6 1_555 1_555 1_555 1_555 -176.6 no
    HC4 C4 C5 C9 1_555 1_555 1_555 1_555 59.6 no
    HC4 C4 C5 HC5 1_555 1_555 1_555 1_555 -55.1 no
    C3 C4 C16 H1C16 1_555 1_555 1_555 1_555 180.0 no
    C3 C4 C16 H2C16 1_555 1_555 1_555 1_555 -60.0 no
    C3 C4 C16 H3C16 1_555 1_555 1_555 1_555 60.0 no
    C5 C4 C16 H1C16 1_555 1_555 1_555 1_555 -48.8 no
    C5 C4 C16 H2C16 1_555 1_555 1_555 1_555 71.2 no
    C5 C4 C16 H3C16 1_555 1_555 1_555 1_555 -168.8 no
    HC4 C4 C16 H1C16 1_555 1_555 1_555 1_555 67.0 no
    HC4 C4 C16 H2C16 1_555 1_555 1_555 1_555 -173.0 no
    HC4 C4 C16 H3C16 1_555 1_555 1_555 1_555 -53.0 no
    C4 C5 C6 O2 1_555 1_555 1_555 1_555 50.1(2) no
    C4 C5 C6 C7 1_555 1_555 1_555 1_555 -69.1(2) no
    C4 C5 C6 C17 1_555 1_555 1_555 1_555 165.00(10)
                                                  no
    C9 C5 C6 O2 1_555 1_555 1_555 1_555 173.40(10)
                                                 no
    C9 C5 C6 C7 1_555 1_555 1_555 1_555 54.2(2) no
    C9 C5 C6 C17 1_555 1_555 1_555 1_555 -71.8(2) no
    HC5 C5 C6 O2 1_555 1_555 1_555 1_555 -71.4 no
    HC5 C5 C6 C7 1_555 1_555 1_555 1_555 169.4 no
    HC5 C5 C6 C17 1_555 1_555 1_555 1_555 43.4 no
    C4 C5 C9 C1 1_555 1_555 1_555 1_555 62.1(2) no
    C4 C5 C9 H1C9 1_555 1_555 1_555 1_555 -177.9 no
    C4 C5 C9 H2C9 1_555 1_555 1_555 1_555 -58.0 no
    C6 C5 C9 C1 1_555 1_555 1_555 1_555 -68.1(2) no
    C6 C5 C9 H1C9 1_555 1_555 1_555 1_555 52.0 no
    C6 C5 C9 H2C9 1_555 1_555 1_555 1_555 171.9 no
    HC5 C5 C9 C1 1_555 1_555 1_555 1_555 176.7 no
    HC5 C5 C9 H1C9 1_555 1_555 1_555 1_555 -63.2 no
    HC5 C5 C9 H2C9 1_555 1_555 1_555 1_555 56.7 no
    O2 C6 C7 C8 1_555 1_555 1_555 1_555 -162.20(10)
                                                  no
    O2 C6 C7 H1C7 1_555 1_555 1_555 1_555 76.8 no
    O2 C6 C7 H2C7 1_555 1_555 1_555 1_555 -41.2 no
    C5 C6 C7 C8 1_555 1_555 1_555 1_555 -42.4(2) no
    C5 C6 C7 H1C7 1_555 1_555 1_555 1_555 -163.4 no
    C5 C6 C7 H2C7 1_555 1_555 1_555 1_555 78.6 no
    C17 C6 C7 C8 1_555 1_555 1_555 1_555 81.0(2) no
    C17 C6 C7 H1C7 1_555 1_555 1_555 1_555 -40.0 no
    C17 C6 C7 H2C7 1_555 1_555 1_555 1_555 -158.0 no
    O2 C6 C17 C18 1_555 1_555 1_555 1_555 -130.10(10)
                                                    no
    O2 C6 C17 C22 1_555 1_555 1_555 1_555 46.70(10)
                                                  no
    C5 C6 C17 C18 1_555 1_555 1_555 1_555 112.80(10)
                                                   no
    C5 C6 C17 C22 1_555 1_555 1_555 1_555 -70.40(10)
                                                   no
    C7 C6 C17 C18 1_555 1_555 1_555 1_555 -11.8(2) no
    C7 C6 C17 C22 1_555 1_555 1_555 1_555 165.00(10)
                                                   no
    C6 C7 C8 C1 1_555 1_555 1_555 1_555 42.0(2) no
    C6 C7 C8 C23 1_555 1_555 1_555 1_555 175.40(10)
                                                  no
    C6 C7 C8 HC8 1_555 1_555 1_555 1_555 -72.4 no
    H1C7 C7 C8 C1 1_555 1_555 1_555 1_555 163.0 no
    H1C7 C7 C8 C23 1_555 1_555 1_555 1_555 -63.6 no
    H1C7 C7 C8 HC8 1_555 1_555 1_555 1_555 48.6 no
    H2C7 C7 C8 C1 1_555 1_555 1_555 1_555 -79.0 no
    H2C7 C7 C8 C23 1_555 1_555 1_555 1_555 54.4 no
    H2C7 C7 C8 HC8 1_555 1_555 1_555 1_555 166.6 no
    C1 C8 C23 H1C23 1_555 1_555 1_555 1_555 -47.4 no
    C1 C8 C23 H2C23 1_555 1_555 1_555 1_555 72.6 no
    C1 C8 C23 H3C23 1_555 1_555 1_555 1_555 -167.4 no
    C7 C8 C23 H1C23 1_555 1_555 1_555 1_555 -180.0 no
    C7 C8 C23 H2C23 1_555 1_555 1_555 1_555 -60.0 no
    C7 C8 C23 H3C23 1_555 1_555 1_555 1_555 60.0 no
    HC8 C8 C23 H1C23 1_555 1_555 1_555 1_555 67.8 no
    HC8 C8 C23 H2C23 1_555 1_555 1_555 1_555 -172.2 no
    HC8 C8 C23 H3C23 1_555 1_555 1_555 1_555 -52.2 no
    C2 C10 C11 C12 1_555 1_555 1_555 1_555 -174.80(10)
                                                     no
    C2 C10 C11 HC11 1_555 1_555 1_555 1_555 5.2 no
    C15 C10 C11 C12 1_555 1_555 1_555 1_555 0.0000 no
    C15 C10 C11 HC11 1_555 1_555 1_555 1_555 180.0 no
    C2 C10 C15 C14 1_555 1_555 1_555 1_555 174.90(10)
                                                    no
    C2 C10 C15 HC15 1_555 1_555 1_555 1_555 -5.1 no
    C11 C10 C15 C14 1_555 1_555 1_555 1_555 0.0000 no
    C11 C10 C15 HC15 1_555 1_555 1_555 1_555 180.0 no
    C10 C11 C12 C13 1_555 1_555 1_555 1_555 0.0000 no
    C10 C11 C12 HC12 1_555 1_555 1_555 1_555 -180.0 no
    HC11 C11 C12 C13 1_555 1_555 1_555 1_555 180.0 no
    HC11 C11 C12 HC12 1_555 1_555 1_555 1_555 0.0 no
    C11 C12 C13 C14 1_555 1_555 1_555 1_555 0.0000 no
    C11 C12 C13 HC13 1_555 1_555 1_555 1_555 180.0 no
    HC12 C12 C13 C14 1_555 1_555 1_555 1_555 180.0 no
    HC12 C12 C13 HC13 1_555 1_555 1_555 1_555 0.0 no
    C12 C13 C14 C15 1_555 1_555 1_555 1_555 0.0000 no
    C12 C13 C14 HC14 1_555 1_555 1_555 1_555 180.0 no
    HC13 C13 C14 C15 1_555 1_555 1_555 1_555 -180.0 no
    HC13 C13 C14 HC14 1_555 1_555 1_555 1_555 0.0 no
    C13 C14 C15 C10 1_555 1_555 1_555 1_555 0.0000 no
    C13 C14 C15 HC15 1_555 1_555 1_555 1_555 -180.0 no
    HC14 C14 C15 C10 1_555 1_555 1_555 1_555 180.0 no
    HC14 C14 C15 HC15 1_555 1_555 1_555 1_555 0.0 no
    C6 C17 C18 C19 1_555 1_555 1_555 1_555 176.80(10)
                                                    no
    C6 C17 C18 HC18 1_555 1_555 1_555 1_555 -3.2 no
    C22 C17 C18 C19 1_555 1_555 1_555 1_555 0.0000 no
    C22 C17 C18 HC18 1_555 1_555 1_555 1_555 180.0 no
    C6 C17 C22 C21 1_555 1_555 1_555 1_555 -177.00(10)
                                                     no
    C6 C17 C22 HC22 1_555 1_555 1_555 1_555 3.0 no
    C18 C17 C22 C21 1_555 1_555 1_555 1_555 0.0000 no
    C18 C17 C22 HC22 1_555 1_555 1_555 1_555 180.0 no
    C17 C18 C19 C20 1_555 1_555 1_555 1_555 0.0000 no
    C17 C18 C19 HC19 1_555 1_555 1_555 1_555 180.0 no
    HC18 C18 C19 C20 1_555 1_555 1_555 1_555 -180.0 no
    HC18 C18 C19 HC19 1_555 1_555 1_555 1_555 0.0 no
    C18 C19 C20 C21 1_555 1_555 1_555 1_555 0.0000 no
    C18 C19 C20 HC20 1_555 1_555 1_555 1_555 -180.0 no
    HC19 C19 C20 C21 1_555 1_555 1_555 1_555 180.0 no
    HC19 C19 C20 HC20 1_555 1_555 1_555 1_555 0.0 no
    C19 C20 C21 C22 1_555 1_555 1_555 1_555 0.0000 no
    C19 C20 C21 HC21 1_555 1_555 1_555 1_555 -180.0 no
    HC20 C20 C21 C22 1_555 1_555 1_555 1_555 -180.0 no
    HC20 C20 C21 HC21 1_555 1_555 1_555 1_555 0.0 no
    C20 C21 C22 C17 1_555 1_555 1_555 1_555 0.0000 no
    C20 C21 C22 HC22 1_555 1_555 1_555 1_555 180.0 no
    HC21 C21 C22 C17 1_555 1_555 1_555 1_555 180.0 no
    HC21 C21 C22 HC22 1_555 1_555 1_555 1_555 0.0 no
loop_
    _geom_hbond_atom_site_label_D
    _geom_hbond_atom_site_label_H
    _geom_hbond_atom_site_label_A
    _geom_hbond_site_symmetry_A
    _geom_hbond_distance_DH
    _geom_hbond_distance_HA
    _geom_hbond_distance_DA
    _geom_hbond_angle_DHA
    O1 H1O1 O1 7_555 1.00 1.97 2.943(2) 163
    O1 H1'O1 O2 8_545 1.00 2.04 2.935(2) 148
    O2 H1O2 O1 8_555 1.00 1.95 2.935(2) 169
