# Supplementary material for: (1R*,2R*,4S*,5R*,6R*,8S*)-4,8-Dimethyl-2,6-diphenyl­bicyclo­[3.3.1]nonane-2,6-diol
Source: Acta Crystallogr Sect E Struct Rep Online. 2009 Mar 28;65(Pt 4):o886. doi: 10.1107/S1600536809009933 (PMC2968924; doi:10.1107/S1600536809009933)
Supplement: Supplementary file 2 [file e-65-0o886-Isup2.hkl]

data_I
loop_
_refln_index_h
_refln_index_k
_refln_index_l
_refln_F_meas
_refln_F_calc
_refln_F_sigma
   2   0   0  191.046 -185.896  8.611
   4   0   0  134.922 -131.675  1.538
   6   0   0   22.086   22.780  0.314
   8   0   0   22.882   24.714  0.308
  10   0   0   92.559   91.513  0.489
  12   0   0   64.114   63.881  0.533
  14   0   0   80.707  -81.300  1.651
  16   0   0   32.339   34.164  0.365
  18   0   0   27.781   27.883  0.836
  20   0   0   10.327  -10.975  1.553
  22   0   0   13.162  -14.989  0.339
 -22   0   2   12.678   11.953  0.511
 -20   0   2    7.698   -7.866  0.723
 -18   0   2   27.165  -28.853  0.546
 -16   0   2   36.287   36.734  0.521
 -14   0   2   10.312  -10.731  0.595
 -12   0   2   34.321   33.074  0.404
 -10   0   2    2.369    1.541  1.529
  -8   0   2    6.971   -7.844  0.401
  -6   0   2   29.515   26.111  0.314
  -4   0   2  254.831  261.559  1.727
  -2   0   2  129.087 -132.929  0.363
   0   0   2  133.075 -139.260  0.331
   2   0   2  345.972  331.805  1.653
   4   0   2  161.374  159.544  0.457
   6   0   2   48.913   45.129  0.452
   8   0   2   24.731  -25.273  0.314
  10   0   2   25.607  -28.724  0.367
  12   0   2   11.648   10.645  0.479
  14   0   2   84.480   85.548  0.805
  16   0   2   49.507  -48.956  0.538
  18   0   2    0.000   -1.415 10.318
  20   0   2    3.998    5.685  2.159
  22   0   2    7.826    8.968  0.513
 -22   0   4    6.672   -7.700  0.566
 -20   0   4    0.000    3.071 10.189
 -18   0   4    4.820    5.138  2.094
 -16   0   4   24.442   24.233  0.554
 -14   0   4    0.000   -2.453 10.189
 -12   0   4   14.899   13.677  0.522
 -10   0   4   13.476  -13.522  0.425
  -8   0   4   71.636   70.585  0.643
  -6   0   4   40.578  -38.160  0.401
  -4   0   4    3.741   -5.592  0.501
  -2   0   4  135.600  137.447  0.470
   0   0   4   71.089  -76.165  0.442
   2   0   4   92.395   94.227  0.470
   4   0   4   66.141  -66.043  0.513
   6   0   4   62.287   61.085  0.586
   8   0   4   75.787  -70.505  0.664
  10   0   4   29.471   29.065  0.389
  12   0   4   24.315  -24.656  0.474
  14   0   4   15.813   15.631  0.527
  16   0   4   10.584   -9.317  0.656
  18   0   4    0.000   -2.662 10.351
  20   0   4   10.820  -10.297  0.605
 -20   0   6    9.502   10.612  0.673
 -18   0   6   20.205  -20.270  0.539
 -16   0   6   22.077   20.733  0.613
 -14   0   6   60.997   64.982  0.626
 -12   0   6    9.497   11.786  0.594
 -10   0   6   14.066   14.776  0.461
  -8   0   6   40.906  -38.825  0.415
  -6   0   6   67.662   67.781  0.659
  -4   0   6   61.751   58.983  0.596
  -2   0   6  124.198  120.901  0.577
   0   0   6  114.726 -110.775  0.566
   2   0   6   24.399   22.349  0.295
   4   0   6   71.088   72.245  0.616
   6   0   6   38.646  -40.435  0.372
   8   0   6   11.734  -11.411  0.420
  10   0   6   33.979  -34.521  0.436
  12   0   6   43.710  -42.755  0.479
  14   0   6   38.017   40.391  0.544
  16   0   6    5.631    3.884  1.625
  18   0   6   33.200  -30.988  0.500
  20   0   6    8.564    8.260  0.591
 -20   0   8    8.810   -9.728  0.572
 -18   0   8   29.223   29.484  0.528
 -16   0   8   31.326  -31.090  0.547
 -14   0   8   26.154   27.121  0.569
 -12   0   8   36.662   36.980  0.510
 -10   0   8   38.624   39.435  0.468
  -8   0   8    5.840    8.871  0.645
  -6   0   8   48.083   50.078  0.500
  -4   0   8  172.495 -164.791  0.739
  -2   0   8  130.511  127.330  0.702
   0   0   8  118.574  116.754  0.697
   2   0   8   13.414  -15.568  0.372
   4   0   8   10.176   10.774  0.438
   6   0   8   48.673  -50.543  0.486
   8   0   8    7.326    7.692  0.724
  10   0   8   32.407   34.493  0.495
  12   0   8   31.564  -31.445  0.521
  14   0   8   44.683  -44.706  0.547
  16   0   8   21.082   21.738  0.534
  18   0   8    8.061   10.031  0.626
 -18   0  10   13.350   12.113  0.518
 -16   0  10    9.411  -10.995  0.706
 -14   0  10    0.000   -2.209 10.287
 -12   0  10    6.472    6.532  1.006
 -10   0  10   20.080   20.840  0.540
  -8   0  10   19.468   20.410  0.530
  -6   0  10   51.220  -53.186  0.509
  -4   0  10   82.540   78.277  0.734
  -2   0  10   74.140  -70.734  0.712
   0   0  10   23.736   21.512  0.439
   2   0  10   21.037   18.180  0.455
   4   0  10   18.506  -17.372  0.486
   6   0  10   13.207   13.081  0.533
   8   0  10   15.176   17.549  0.596
  10   0  10   61.040  -61.178  0.640
  12   0  10   38.726   37.705  0.549
  14   0  10   11.511  -10.670  0.659
  16   0  10   12.012  -13.407  0.609
  18   0  10    0.000    3.320 10.287
 -16   0  12   17.714   18.501  0.540
 -14   0  12    3.753   -2.928  1.800
 -12   0  12   12.060   11.694  0.642
 -10   0  12   14.793  -16.798  0.620
  -8   0  12   16.462   14.036  0.620
  -6   0  12   19.631  -20.661  0.551
  -4   0  12    8.058    7.297  0.755
  -2   0  12   18.840  -18.980  0.532
   0   0  12   12.637   10.545  0.579
   2   0  12   16.858  -18.193  0.542
   4   0  12   21.661   24.694  0.543
   6   0  12   29.545  -31.092  0.555
   8   0  12   20.073  -19.508  0.585
  10   0  12    0.000    4.064 10.302
  12   0  12    0.000   -2.264 10.302
  14   0  12    3.578    5.211  1.073
  16   0  12    6.464   -5.996  0.613
 -14   0  14    4.259    3.708  1.536
 -12   0  14   16.336   15.701  0.517
 -10   0  14    2.984   -1.232  2.857
  -8   0  14    4.060    1.626  2.186
  -6   0  14   12.085    9.594  0.619
  -4   0  14   14.579  -18.369  0.642
  -2   0  14    2.677   -4.516  2.993
   0   0  14   17.879  -16.142  0.641
   2   0  14   25.786   26.660  0.618
   4   0  14   13.344  -14.140  0.640
   6   0  14    9.836    9.328  0.671
   8   0  14   17.517  -17.573  0.543
  10   0  14   12.470  -11.372  0.585
  12   0  14    0.000   -3.807 10.328
 -10   0  16   11.462   10.724  0.498
  -8   0  16    0.000   -0.940 10.289
  -6   0  16    0.000    0.233 10.289
  -4   0  16    0.000    2.355 10.289
  -2   0  16    6.286   -7.738  1.587
   0   0  16    0.000   -5.205 10.289
   2   0  16    9.531    9.658  0.603
   4   0  16    7.942   -7.021  0.692
   6   0  16    7.503    9.753  0.693
   8   0  16    0.000   -5.211 10.289
  -2   0  18    0.000    1.230 10.328
   0   0  18    3.969    5.045  1.386
   1   1   0   82.557   83.425  2.883
   3   1   0  245.624 -232.988  7.889
   5   1   0   60.804  -60.226  0.319
   7   1   0   30.073  -27.925  0.384
   9   1   0    9.511   10.116  0.264
  11   1   0    7.432    8.017  0.337
  13   1   0   22.738  -23.186  0.330
  15   1   0   34.892  -35.813  0.887
  17   1   0   32.519   32.080  0.388
  19   1   0   10.863   11.187  0.589
  21   1   0   10.238  -10.257  0.403
 -21   1   1    9.594   -7.679  0.607
 -19   1   1   10.365   11.258  0.653
 -17   1   1    2.663    2.394  3.395
 -15   1   1    4.069   -2.386  1.951
 -13   1   1   53.691   54.178  0.555
 -11   1   1   41.968  -41.918  0.431
  -9   1   1   17.091  -15.760  0.336
  -7   1   1   11.578  -12.338  0.290
  -5   1   1   70.313   70.578  0.456
  -3   1   1  122.940  124.471  0.380
  -1   1   1   92.273   92.326  0.290
   1   1   1   65.378  -67.076  0.287
   3   1   1   48.740   48.747  0.367
   5   1   1   89.539  -90.901  0.468
   7   1   1    7.197    5.940  0.320
   9   1   1   17.355   17.244  0.350
  11   1   1    3.932    3.175  1.224
  13   1   1   23.520   24.144  0.470
  15   1   1   28.980  -28.638  0.506
  17   1   1   14.945   14.992  0.676
  19   1   1    7.233   -8.922  0.667
  21   1   1    4.446   -3.224  1.542
 -21   1   2    1.571   -2.725  2.683
 -19   1   2    1.770   -1.298  3.857
 -17   1   2    1.878   -0.231  3.385
 -15   1   2   11.842   12.236  0.619
 -13   1   2    3.723   -5.593  2.203
 -11   1   2   13.187   11.187  0.408
  -9   1   2   23.809  -23.497  0.329
  -7   1   2    5.335   -3.221  0.400
  -5   1   2   96.689  -97.213  0.478
  -3   1   2  172.212  175.738  0.427
  -1   1   2  169.379 -178.941  1.312
   1   1   2    7.108   -6.985  0.194
   3   1   2    3.648    5.512  0.377
   5   1   2   39.340  -43.020  0.373
   7   1   2   35.906  -34.637  0.353
   9   1   2   19.180   17.412  0.354
  11   1   2   71.431  -70.808  0.672
  13   1   2   77.016   78.607  0.757
  15   1   2   29.441  -28.512  0.516
  17   1   2   20.266  -19.717  0.591
  19   1   2    3.933    1.906  2.118
  21   1   2   11.310   10.626  0.545
 -21   1   3    2.062   -1.423  2.306
 -19   1   3    0.000    1.976 10.216
 -17   1   3   17.049   19.036  0.592
 -15   1   3   41.911  -39.864  0.493
 -13   1   3   20.645   21.339  0.462
 -11   1   3    5.570    1.873  0.635
  -9   1   3   59.477   61.366  0.581
  -7   1   3   24.542  -23.508  0.293
  -5   1   3  104.309 -102.380  0.506
  -3   1   3   19.914   20.890  0.216
  -1   1   3  164.490  163.115  0.423
   1   1   3   88.051   85.906  0.403
   3   1   3   29.558  -33.005  0.295
   5   1   3   31.067  -30.706  0.316
   7   1   3    7.521   -6.662  0.378
   9   1   3   45.636   44.988  0.453
  11   1   3    0.000   -5.045 10.318
  13   1   3   24.135   24.008  0.482
  15   1   3   20.323  -20.418  0.537
  17   1   3    0.000    1.834 10.318
  19   1   3    9.229    8.860  0.722
  21   1   3    3.124   -2.249  1.288
 -21   1   4    3.751   -4.977  1.876
 -19   1   4   10.698  -10.333  0.650
 -17   1   4    0.000   -0.570 10.189
 -15   1   4   14.876   14.623  0.590
 -13   1   4    0.000   -0.770 10.189
 -11   1   4   28.048  -26.652  0.399
  -9   1   4    3.603    3.233  1.122
  -7   1   4    5.119    4.248  0.495
  -5   1   4   17.018   16.031  0.266
  -3   1   4    5.597   -5.947  0.341
  -1   1   4   71.092  -70.947  0.451
   1   1   4   78.492   78.604  0.456
   3   1   4   11.390   11.052  0.259
   5   1   4    7.082   -7.606  0.350
   7   1   4   50.231   49.085  0.488
   9   1   4   44.946  -46.378  0.442
  11   1   4   19.029   18.694  0.428
  13   1   4    5.032   -5.691  1.604
  15   1   4   13.686   13.711  0.617
  17   1   4   11.584   11.402  0.672
  19   1   4    4.762   -4.635  1.684
  21   1   4   11.339   -9.880  0.503
 -21   1   5    2.727    2.537  1.364
 -19   1   5   10.053   -8.882  0.559
 -17   1   5   21.749   21.980  0.559
 -15   1   5    6.162    5.351  1.793
 -13   1   5   26.631  -26.847  0.479
 -11   1   5    0.000    1.433 10.189
  -9   1   5   42.272  -44.138  0.418
  -7   1   5   41.074   41.355  0.398
  -5   1   5   53.855   52.871  0.502
  -3   1   5    6.614   -8.087  0.317
  -1   1   5   70.849  -69.856  0.508
   1   1   5    6.496    7.765  0.342
   3   1   5   48.149  -45.552  0.471
   5   1   5   49.493   49.196  0.521
   7   1   5   42.832  -42.440  0.414
   9   1   5   23.514   23.120  0.391
  11   1   5   17.533  -18.716  0.463
  13   1   5   19.220   20.048  0.529
  15   1   5   13.013   11.976  0.708
  17   1   5   23.987  -25.042  0.566
  19   1   5    4.699    2.853  0.835
  21   1   5    1.244    1.575  4.077
 -21   1   6    8.698    8.222  0.544
 -19   1   6    0.000    1.560 10.197
 -17   1   6   45.043  -46.372  0.541
 -15   1   6   20.155   21.887  0.587
 -13   1   6   16.281  -16.529  0.520
 -11   1   6   16.099   13.877  0.477
  -9   1   6   24.825  -26.262  0.394
  -7   1   6   63.747  -63.036  0.595
  -5   1   6   39.037   37.556  0.387
  -3   1   6   41.296   40.878  0.415
  -1   1   6  116.163 -111.827  0.572
   1   1   6    5.420    8.139  0.492
   3   1   6   21.791   21.711  0.305
   5   1   6   20.376   21.184  0.340
   7   1   6   13.077   11.999  0.389
   9   1   6    0.000    1.903 10.197
  11   1   6    9.474    7.654  0.570
  13   1   6    5.791    5.110  1.831
  15   1   6   10.060    9.165  0.726
  17   1   6    5.106   -3.284  1.805
  19   1   6    9.244    8.472  0.606
 -21   1   7    7.713    8.005  0.528
 -19   1   7    3.512    4.215  2.078
 -17   1   7    1.797    1.502  3.917
 -15   1   7   33.990   35.529  0.546
 -13   1   7    2.587   -2.978  3.658
 -11   1   7    3.427   -5.942  2.498
  -9   1   7   22.509  -22.421  0.415
  -7   1   7   15.360   12.699  0.409
  -5   1   7    6.865   -6.028  0.497
  -3   1   7   82.597   79.914  0.644
  -1   1   7   21.217  -20.787  0.318
   1   1   7   20.116  -18.470  0.326
   3   1   7    0.000   -0.517 10.198
   5   1   7   36.855  -37.097  0.355
   7   1   7   25.678  -24.264  0.388
   9   1   7   15.008  -13.767  0.464
  11   1   7   27.004   26.735  0.488
  13   1   7   17.373  -16.845  0.571
  15   1   7    6.677    7.613  0.875
  17   1   7    5.426   -5.837  1.956
  19   1   7    7.144   -9.246  0.693
 -19   1   8    8.121    8.609  0.680
 -17   1   8   12.856   12.568  0.569
 -15   1   8   21.157  -21.356  0.570
 -13   1   8   14.450  -13.858  0.598
 -11   1   8    4.000   -5.098  2.742
  -9   1   8    7.038    7.266  0.771
  -7   1   8    7.539    8.071  0.634
  -5   1   8   57.110  -55.457  0.583
  -3   1   8   57.243  -54.634  0.546
  -1   1   8  103.505   99.113  0.696
   1   1   8   34.982  -34.580  0.354
   3   1   8   15.574  -14.418  0.388
   5   1   8   15.427  -16.133  0.415
   7   1   8    6.097    6.297  0.662
   9   1   8   12.852   15.018  0.551
  11   1   8   14.688   16.469  0.607
  13   1   8   23.544  -24.610  0.551
  15   1   8   10.928   10.273  0.687
  17   1   8   12.369   12.878  0.613
  19   1   8    0.000   -3.404 10.290
 -19   1   9   14.191   15.314  0.501
 -17   1   9    3.746   -3.244  2.017
 -15   1   9   21.479   21.292  0.538
 -13   1   9   26.725   28.203  0.543
 -11   1   9    3.335   -1.509  1.179
  -9   1   9    9.205   -8.358  0.659
  -7   1   9    3.234   -2.498  1.212
  -5   1   9   30.511   27.854  0.408
  -3   1   9   16.136   14.518  0.438
  -1   1   9    8.861    7.124  0.487
   1   1   9   12.164   10.822  0.448
   3   1   9    0.000    2.480 10.269
   5   1   9   17.241  -18.205  0.471
   7   1   9   26.356   27.103  0.471
   9   1   9   57.683  -59.437  0.610
  11   1   9    8.291    8.272  0.763
  13   1   9    6.082    6.206  0.924
  15   1   9   10.007   -6.332  0.686
  17   1   9    6.292    5.519  0.632
 -19   1  10    6.964   -6.866  0.642
 -17   1  10    7.324    7.851  0.741
 -15   1  10    5.352   -1.347  1.708
 -13   1  10   18.634   18.788  0.590
 -11   1  10   23.999  -24.765  0.568
  -9   1  10   27.240   29.042  0.510
  -7   1  10   24.002  -24.019  0.489
  -5   1  10   15.374   14.329  0.515
  -3   1  10   16.698  -16.197  0.477
  -1   1  10    4.265    4.188  1.696
   1   1  10   27.053   26.500  0.445
   3   1  10    0.000    1.570 10.280
   5   1  10   22.912  -23.284  0.506
   7   1  10   23.652   22.524  0.503
   9   1  10   14.592  -14.444  0.560
  11   1  10   12.209   13.043  0.656
  13   1  10    0.000   -0.015 10.280
  15   1  10    1.664   -2.230  4.161
  17   1  10    2.389    0.518  2.069
 -17   1  11    3.529    5.814  2.037
 -15   1  11    3.782    5.513  2.237
 -13   1  11    3.183   -6.605  3.313
 -11   1  11   21.608   20.188  0.585
  -9   1  11   14.973   14.796  0.583
  -7   1  11   22.809  -24.037  0.527
  -5   1  11    3.838   -2.253  1.200
  -3   1  11    0.000   -1.281 10.287
  -1   1  11   44.076   42.754  0.470
   1   1  11    9.473   -9.751  0.585
   3   1  11    8.766   -9.348  0.726
   5   1  11   32.940  -34.117  0.498
   7   1  11    9.399   10.592  0.727
   9   1  11   28.185   28.634  0.553
  11   1  11   22.644  -23.507  0.583
  13   1  11    6.050   -7.989  1.953
  15   1  11    0.000   -1.680 10.287
  17   1  11    2.925    2.216  1.125
 -17   1  12    3.370   -1.886  1.785
 -15   1  12    2.554    0.995  1.481
 -13   1  12    4.300    4.844  2.150
 -11   1  12   19.282   19.927  0.596
  -9   1  12   32.575  -32.500  0.552
  -7   1  12   18.018   19.364  0.575
  -5   1  12   19.199   20.562  0.543
  -3   1  12    5.512   -4.843  2.187
  -1   1  12    3.164   -1.067  2.417
   1   1  12    7.101   -7.208  0.655
   3   1  12    2.739    4.005  1.531
   5   1  12   60.281   62.818  0.599
   7   1  12   40.334  -40.814  0.542
   9   1  12    5.299    3.636  1.481
  11   1  12    0.000   -0.371 10.302
  13   1  12    6.272    7.832  1.659
  15   1  12    6.319    5.282  0.621
 -15   1  13    4.192   -4.416  1.848
 -13   1  13   17.157   17.316  0.534
 -11   1  13   18.934  -18.651  0.562
  -9   1  13    5.668   -5.773  0.872
  -7   1  13    5.001   -4.084  1.989
  -5   1  13    0.000   -2.874 10.302
  -3   1  13    5.572   -3.433  1.048
  -1   1  13    9.634    9.866  0.698
   1   1  13   16.553  -17.781  0.569
   3   1  13    0.000   -3.136 10.302
   5   1  13    2.677    0.340  3.412
   7   1  13   28.850  -28.543  0.556
   9   1  13    0.000    1.005 10.302
  11   1  13    3.713    3.942  1.531
  13   1  13    3.232    3.230  1.741
 -15   1  14    5.864   -5.573  0.661
 -13   1  14    2.530   -5.591  3.183
 -11   1  14   12.697   11.683  0.597
  -9   1  14    5.485   -6.563  1.036
  -7   1  14    2.603    4.816  3.681
  -5   1  14    0.000   -3.999 10.328
  -3   1  14    2.672    4.738  3.778
  -1   1  14    3.278    3.880  2.839
   1   1  14    8.410    8.766  0.732
   3   1  14    4.199   -8.130  3.225
   5   1  14    0.000   -2.219 10.328
   7   1  14   14.338   14.913  0.551
   9   1  14    5.768    6.075  1.020
  11   1  14    4.638   -5.065  1.009
  13   1  14    0.000    2.587 10.328
 -13   1  15    0.000   -0.823 10.328
 -11   1  15    0.000    3.230 10.328
  -9   1  15    2.290   -1.811  3.239
  -7   1  15   15.786  -16.328  0.564
  -5   1  15    5.044   -7.389  2.091
  -3   1  15    3.629   -4.629  2.128
  -1   1  15    7.995   -8.717  0.888
   1   1  15   19.114   20.080  0.569
   3   1  15   17.390  -17.421  0.563
   5   1  15    6.270   -5.164  0.727
   7   1  15   18.689  -18.847  0.539
   9   1  15    3.610   -5.214  1.276
  11   1  15    4.852    5.662  1.343
 -11   1  16    1.220   -0.083  4.000
  -9   1  16    2.281    2.435  1.334
  -7   1  16    3.761   -1.689  1.717
  -5   1  16    4.851   -4.022  1.044
  -3   1  16    3.325    2.243  1.314
  -1   1  16    4.742   -4.904  1.966
   1   1  16    7.494    8.181  0.826
   3   1  16    2.286    3.531  3.233
   5   1  16    5.532   -8.522  1.818
   7   1  16    2.435    2.752  2.332
   9   1  16    1.217    1.438  3.702
  -7   1  17   11.242   11.040  0.533
  -5   1  17   10.498  -10.117  0.540
  -3   1  17    4.812   -7.923  1.992
  -1   1  17    4.119   -5.558  0.883
   1   1  17    2.896   -1.561  2.111
   3   1  17    0.000    0.170 10.289
   5   1  17    6.907    5.974  0.590
  -1   1  18    3.772    0.752  1.279
   0   2   0   76.004  -80.256  0.326
   2   2   0  109.023 -109.371  4.008
   4   2   0   10.706   -9.153  0.167
   6   2   0   28.358  -29.003  0.358
   8   2   0   45.983   45.111  0.487
  10   2   0   11.064   -8.470  0.632
  12   2   0   31.828  -30.219  0.458
  14   2   0   36.593  -38.355  1.301
  16   2   0   32.066   30.603  0.387
  18   2   0   13.572  -13.564  0.925
  20   2   0   11.094   11.088  0.429
  22   2   0    7.064   -5.808  0.858
 -22   2   1    1.255   -1.473  4.116
 -20   2   1    1.637   -2.496  3.568
 -18   2   1   24.096   21.565  0.537
 -16   2   1   17.728  -17.956  0.572
 -14   2   1    9.918   -9.123  0.567
 -12   2   1    9.481   -9.192  0.519
 -10   2   1   29.549  -27.791  0.358
  -8   2   1   57.610   56.033  0.529
  -6   2   1    0.000    0.443 10.241
  -4   2   1  220.716 -216.633  1.709
  -2   2   1   47.621   49.974  0.369
   0   2   1   63.291   67.145  0.340
   2   2   1   45.552  -47.192  0.375
   4   2   1  109.850 -106.593  0.454
   6   2   1   33.428  -31.512  0.328
   8   2   1   14.869   16.596  0.339
  10   2   1   11.047   11.656  0.428
  12   2   1    0.000    1.519 10.315
  14   2   1   29.344  -29.907  0.493
  16   2   1    0.000    1.826 10.315
  18   2   1   14.915   14.855  0.638
  20   2   1   12.946  -12.360  0.596
  22   2   1    5.559    6.324  0.691
 -22   2   2    2.152    2.556  2.406
 -20   2   2    3.251   -2.987  2.150
 -18   2   2    5.812    5.001  1.838
 -16   2   2    8.201   -7.942  0.731
 -14   2   2    2.498   -2.145  2.337
 -12   2   2    2.761    1.130  1.228
 -10   2   2   51.518  -48.702  0.505
  -8   2   2   66.535  -64.240  0.618
  -6   2   2  128.799  130.931  0.547
  -4   2   2  167.451 -166.361  0.485
  -2   2   2   46.166   47.801  0.397
   0   2   2   54.169  -57.230  0.375
   2   2   2  155.727 -152.791  0.430
   4   2   2   17.275   16.619  0.237
   6   2   2   31.810  -33.982  0.316
   8   2   2   14.288  -12.062  0.337
  10   2   2   14.498   13.687  0.404
  12   2   2   10.955   12.248  0.549
  14   2   2   12.090  -11.628  0.585
  16   2   2   14.565  -14.686  0.586
  18   2   2    4.863    4.458  2.278
  20   2   2    4.803    5.866  1.223
  22   2   2    1.190    1.703  4.165
 -22   2   3    7.127    5.924  0.496
 -20   2   3    2.778    1.722  2.121
 -18   2   3    8.309    8.933  0.715
 -16   2   3   13.143   13.429  0.616
 -14   2   3    6.168   -7.458  0.811
 -12   2   3    8.142    5.749  0.602
 -10   2   3   21.071  -18.734  0.373
  -8   2   3   51.426  -50.082  0.551
  -6   2   3   43.349   43.516  0.436
  -4   2   3   65.418   64.711  0.489
  -2   2   3  148.668 -144.492  0.460
   0   2   3   58.677   59.779  0.423
   2   2   3  113.898 -114.060  0.458
   4   2   3  151.046 -149.165  0.521
   6   2   3   72.066   70.995  0.576
   8   2   3   62.823  -60.528  0.571
  10   2   3   23.150  -21.820  0.383
  12   2   3   22.162   22.262  0.473
  14   2   3   33.243  -33.170  0.503
  16   2   3    0.000    5.089 10.318
  18   2   3    0.000   -1.697 10.318
  20   2   3   15.176  -13.515  0.525
 -20   2   4   10.089   -9.727  0.578
 -18   2   4    0.000   -1.077 10.189
 -16   2   4    1.873   -0.366  2.478
 -14   2   4   11.471  -12.044  0.564
 -12   2   4    6.266   -5.999  0.707
 -10   2   4   21.401   21.663  0.399
  -8   2   4   77.640  -78.658  0.667
  -6   2   4   11.607   -8.569  0.328
  -4   2   4   41.281   41.158  0.407
  -2   2   4   76.540  -77.585  0.488
   0   2   4   18.010  -20.137  0.235
   2   2   4   99.728  -97.283  0.499
   4   2   4    6.225    3.883  0.333
   6   2   4   33.441   32.214  0.336
   8   2   4    2.698   -2.691  1.582
  10   2   4   10.662  -10.670  0.444
  12   2   4   17.215  -17.758  0.491
  14   2   4   13.711   15.816  0.639
  16   2   4    5.015    3.812  1.995
  18   2   4    2.523   -2.348  2.820
  20   2   4    0.000    2.308 10.318
 -20   2   5    0.000    1.979 10.209
 -18   2   5    6.098   -6.501  0.908
 -16   2   5   21.901   23.745  0.585
 -14   2   5   16.429  -15.996  0.519
 -12   2   5   12.297   12.237  0.513
 -10   2   5   46.829   48.141  0.451
  -8   2   5   70.818  -70.164  0.607
  -6   2   5   14.057  -15.585  0.339
  -4   2   5   69.325   70.645  0.574
  -2   2   5   31.112  -31.357  0.294
   0   2   5   64.727   64.009  0.528
   2   2   5   16.630  -16.933  0.274
   4   2   5   22.501  -23.054  0.303
   6   2   5   30.092  -30.301  0.329
   8   2   5   14.715  -14.979  0.396
  10   2   5    7.602   -7.597  0.584
  12   2   5    1.742    3.430  3.797
  14   2   5    7.693    9.863  0.709
  16   2   5   21.561  -20.856  0.569
  18   2   5    3.016   -2.849  2.612
  20   2   5    7.325    7.097  0.637
 -20   2   6   10.189    9.480  0.557
 -18   2   6    8.790   -8.352  0.684
 -16   2   6   16.754  -16.516  0.581
 -14   2   6    5.554   -6.944  1.772
 -12   2   6   22.280  -22.823  0.495
 -10   2   6    1.955   -4.063  1.693
  -8   2   6   35.226   35.217  0.372
  -6   2   6   36.402  -39.108  0.374
  -4   2   6   15.017   13.782  0.331
  -2   2   6   74.605  -71.649  0.592
   0   2   6    1.989   -0.494  1.519
   2   2   6   31.422  -30.934  0.316
   4   2   6   14.323  -14.660  0.347
   6   2   6   12.903  -13.563  0.372
   8   2   6   19.365   19.643  0.404
  10   2   6   25.937   25.503  0.460
  12   2   6    1.790   -4.721  4.474
  14   2   6    5.292   -7.197  2.194
  16   2   6   12.205  -13.021  0.631
  18   2   6    8.812    9.259  0.778
  20   2   6    9.511    7.929  0.504
 -20   2   7    4.767   -3.612  1.287
 -18   2   7   10.475  -10.721  0.609
 -16   2   7    0.000    1.222 10.198
 -14   2   7    4.579   -1.737  1.869
 -12   2   7   22.268  -23.152  0.511
 -10   2   7   11.243  -10.288  0.546
  -8   2   7   13.827   13.072  0.427
  -6   2   7   14.174  -14.140  0.387
  -4   2   7   13.152  -13.005  0.366
  -2   2   7   66.692   62.289  0.645
   0   2   7  116.259 -109.121  0.648
   2   2   7   15.232   16.173  0.352
   4   2   7   45.220   44.500  0.454
   6   2   7    0.000    1.432 10.198
   8   2   7    2.756   -1.784  1.378
  10   2   7    3.855   -4.456  2.280
  12   2   7   16.123  -17.350  0.532
  14   2   7   25.492   24.771  0.553
  16   2   7    9.318    9.147  0.659
  18   2   7   13.495  -11.109  0.514
  20   2   7    2.914   -0.785  1.190
 -20   2   8    1.811   -0.783  2.025
 -18   2   8   20.964   20.880  0.541
 -16   2   8    9.052  -10.592  0.724
 -14   2   8   28.416  -26.709  0.559
 -12   2   8   18.914  -19.663  0.555
 -10   2   8   19.054  -16.388  0.494
  -8   2   8   16.452   15.838  0.486
  -6   2   8    4.333   -5.874  1.669
  -4   2   8   30.309  -30.339  0.381
  -2   2   8   47.219   46.927  0.464
   0   2   8   76.162  -74.552  0.707
   2   2   8   28.972   27.408  0.370
   4   2   8   33.901  -32.408  0.383
   6   2   8   12.001  -11.983  0.453
   8   2   8   16.040   17.380  0.514
  10   2   8   13.044   12.821  0.521
  12   2   8   16.442  -15.432  0.626
  14   2   8   24.599   24.910  0.572
  16   2   8   12.752  -12.776  0.610
  18   2   8    2.076   -1.398  3.200
 -18   2   9    4.812   -3.016  1.403
 -16   2   9   17.189  -18.012  0.539
 -14   2   9   11.944   11.954  0.646
 -12   2   9   24.471  -25.126  0.555
 -10   2   9   42.245  -45.647  0.500
  -8   2   9   16.726   15.372  0.506
  -6   2   9    9.069   -7.868  0.580
  -4   2   9   25.826  -25.004  0.413
  -2   2   9   38.267  -37.183  0.413
   0   2   9   18.227   16.986  0.414
   2   2   9    8.266    8.828  0.459
   4   2   9   29.466  -30.021  0.414
   6   2   9   16.825  -16.827  0.471
   8   2   9    3.975    5.865  2.352
  10   2   9   24.679   24.766  0.537
  12   2   9    5.575    7.749  1.049
  14   2   9   15.854  -16.388  0.598
  16   2   9    3.788    2.862  1.184
  18   2   9    6.300    6.604  0.656
 -18   2  10    0.000   -2.882 10.280
 -16   2  10    5.955    7.520  0.947
 -14   2  10    5.125    4.273  0.976
 -12   2  10   20.088  -20.003  0.584
 -10   2  10   45.736  -46.391  0.511
  -8   2  10   27.540   28.363  0.504
  -6   2  10    4.247   -1.725  2.124
  -4   2  10   18.613  -19.731  0.490
  -2   2  10    8.176    8.753  0.643
   0   2  10   22.449  -21.819  0.458
   2   2  10    3.243    2.286  0.955
   4   2  10   15.163   16.858  0.495
   6   2  10   22.593  -22.832  0.497
   8   2  10    4.092   -1.060  0.923
  10   2  10   12.632   13.152  0.695
  12   2  10   11.524   11.601  0.600
  14   2  10   10.693  -10.821  0.627
  16   2  10    6.546    7.654  0.648
 -18   2  11    1.246    5.221  5.535
 -16   2  11    0.000    3.291 10.336
 -14   2  11   20.313  -19.005  0.541
 -12   2  11    6.222    6.625  1.673
 -10   2  11    3.292    4.316  2.515
  -8   2  11   40.115  -39.735  0.512
  -6   2  11    3.293    1.390  1.465
  -4   2  11   14.021  -13.545  0.527
  -2   2  11   18.069   17.764  0.501
   0   2  11    6.054    7.591  1.635
   2   2  11   38.325  -37.814  0.485
   4   2  11   10.335   10.304  0.606
   6   2  11    6.419   -8.728  1.733
   8   2  11    5.339    2.223  1.492
  10   2  11    4.979    2.162  1.282
  12   2  11   12.415  -11.692  0.641
  14   2  11   12.963   13.724  0.565
  16   2  11    7.436    6.596  0.621
 -16   2  12    4.213   -5.207  1.075
 -14   2  12    4.664   -5.635  1.934
 -12   2  12   12.989   13.080  0.623
 -10   2  12   15.491  -13.864  0.625
  -8   2  12   39.951  -40.622  0.546
  -6   2  12   27.525   28.056  0.533
  -4   2  12   15.243   17.317  0.561
  -2   2  12   17.307  -16.330  0.535
   0   2  12    3.464   -0.646  1.184
   2   2  12   45.320  -44.950  0.504
   4   2  12   19.397   19.193  0.557
   6   2  12   37.045   38.271  0.551
   8   2  12    7.523   -8.081  0.831
  10   2  12   20.877  -21.753  0.569
  12   2  12   15.792   14.867  0.532
  14   2  12    0.000    1.699 10.302
 -16   2  13    6.334   -6.725  0.584
 -14   2  13    8.254    8.785  0.754
 -12   2  13    2.931    4.616  1.592
 -10   2  13    9.828   -9.486  0.730
  -8   2  13    9.402   10.808  0.738
  -6   2  13    8.167   -9.038  0.874
  -4   2  13    6.832   -8.084  1.839
  -2   2  13   18.395   20.082  0.592
   0   2  13    0.000   -2.587 10.305
   2   2  13    5.869    7.298  0.988
   4   2  13    5.013    6.563  2.178
   6   2  13    0.000    1.487 10.305
   8   2  13    3.654   -0.795  2.142
  10   2  13    4.708   -4.400  0.956
  12   2  13    9.694    9.270  0.614
  14   2  13    0.000    0.998 10.305
 -14   2  14    4.932   -4.054  0.751
 -12   2  14   15.106  -15.345  0.548
 -10   2  14    7.319    9.443  0.809
  -8   2  14   10.599  -11.536  0.675
  -6   2  14    4.302   -5.988  1.276
  -4   2  14   14.025   12.535  0.619
  -2   2  14    3.726   -0.878  1.321
   0   2  14    0.000    1.128 10.328
   2   2  14    8.913    9.025  0.720
   4   2  14   36.008  -35.837  0.541
   6   2  14    0.000   -0.417 10.328
   8   2  14   25.361   26.594  0.524
  10   2  14    6.618    5.461  0.751
  12   2  14    0.000   -0.445 10.328
 -12   2  15    1.415   -1.071  2.346
 -10   2  15    3.737   -0.549  1.706
  -8   2  15    1.657    3.442  5.432
  -6   2  15    0.000    0.043 10.337
  -4   2  15   18.122   16.787  0.580
  -2   2  15   13.868  -13.965  0.592
   0   2  15    7.926    8.661  0.738
   2   2  15   10.086   10.264  0.696
   4   2  15    2.464    2.861  3.797
   6   2  15    7.964    6.149  0.608
   8   2  15    4.054    1.764  1.262
  10   2  15    2.688    0.483  1.959
 -10   2  16    2.239   -2.150  2.144
  -8   2  16    4.106    2.792  1.308
  -6   2  16   19.462  -18.963  0.489
  -4   2  16   11.846   11.002  0.633
  -2   2  16    2.336    5.574  3.304
   0   2  16    0.000    2.119 10.289
   2   2  16    0.000    0.790 10.289
   4   2  16    4.922   -5.207  1.302
   6   2  16    3.242   -5.705  1.918
   8   2  16    3.161    3.460  2.040
  -8   2  17    3.162   -4.775  1.581
  -6   2  17    8.822    8.493  0.577
  -4   2  17    3.718   -2.822  1.479
  -2   2  17    3.225    3.386  1.737
   0   2  17    3.289    4.168  1.390
   2   2  17    0.000    3.447 10.289
   4   2  17    0.000    3.642 10.289
   1   3   0  124.412  124.729  2.937
   3   3   0  124.806  122.228  3.339
   5   3   0   67.037  -65.462  1.984
   7   3   0    7.906    9.993  0.339
   9   3   0   92.276   89.342  2.784
  11   3   0    9.382    7.206  0.328
  13   3   0   13.389  -12.082  0.721
  15   3   0    5.923    6.086  0.817
  17   3   0    1.797    5.545  1.272
  19   3   0    4.299   -5.575  1.474
  21   3   0    3.832    4.372  1.082
 -21   3   1   13.311  -13.377  0.523
 -19   3   1    4.912    2.748  1.736
 -17   3   1    9.804    6.977  0.700
 -15   3   1   20.187  -20.118  0.539
 -13   3   1    5.651   -5.182  0.767
 -11   3   1    3.749    2.480  1.531
  -9   3   1   25.277  -26.246  0.343
  -7   3   1  185.755  179.903  0.622
  -5   3   1  132.026 -134.745  0.533
  -3   3   1   44.002  -44.098  0.393
  -1   3   1    6.990    7.239  0.256
   1   3   1   50.845   53.109  0.415
   3   3   1  139.554  134.720  0.472
   5   3   1   21.021   19.323  0.258
   7   3   1   53.643  -49.602  0.530
   9   3   1   60.051   61.608  0.601
  11   3   1    0.000   -2.635 10.315
  13   3   1   10.204   -9.984  0.592
  15   3   1    8.501    7.444  0.652
  17   3   1    3.773   -1.995  1.887
  19   3   1   20.078   20.749  0.527
  21   3   1   10.289   -9.512  0.545
 -21   3   2   11.432  -10.704  0.544
 -19   3   2    6.269    5.561  0.613
 -17   3   2   12.250  -13.684  0.710
 -15   3   2    5.844    6.391  1.848
 -13   3   2   14.777   13.152  0.522
 -11   3   2    6.170   -7.010  0.610
  -9   3   2   32.963  -33.196  0.349
  -7   3   2  124.733  124.235  0.616
  -5   3   2   80.653   79.601  0.533
  -3   3   2   42.488  -40.963  0.408
  -1   3   2   87.124  -91.631  0.442
   1   3   2   88.764   89.700  0.445
   3   3   2   32.487   34.327  0.338
   5   3   2  158.378  153.376  0.561
   7   3   2   17.780  -16.143  0.318
   9   3   2   22.743  -22.794  0.362
  11   3   2   16.693   17.302  0.445
  13   3   2   28.126   26.868  0.480
  15   3   2   38.612  -39.142  0.509
  17   3   2   20.899   19.950  0.565
  19   3   2    2.419   -3.548  3.421
  21   3   2    2.742    0.036  1.998
 -21   3   3    7.539   -8.080  0.693
 -19   3   3    1.707   -4.993  4.752
 -17   3   3   10.101  -10.784  0.635
 -15   3   3   10.741  -11.491  0.610
 -13   3   3    1.733   -5.121  4.826
 -11   3   3   24.458   23.437  0.413
  -9   3   3   26.100  -23.637  0.365
  -7   3   3   44.370  -46.479  0.442
  -5   3   3   48.585   48.631  0.480
  -3   3   3   51.915   53.479  0.498
  -1   3   3   34.812   35.609  0.332
   1   3   3   24.062  -24.282  0.252
   3   3   3    5.447   -4.595  0.318
   5   3   3  114.357  109.479  0.574
   7   3   3  114.699  114.921  0.647
   9   3   3   86.182  -84.738  0.725
  11   3   3   39.319   39.007  0.415
  13   3   3    5.344   -6.297  1.854
  15   3   3   36.508   35.633  0.545
  17   3   3    4.904    2.859  0.935
  19   3   3    3.748   -6.201  2.400
  21   3   3    1.319    0.974  3.298
 -21   3   4    5.701    5.657  0.783
 -19   3   4    3.353    1.623  2.651
 -17   3   4    3.204    3.100  2.068
 -15   3   4    3.224    1.066  2.462
 -13   3   4   18.406  -20.174  0.511
 -11   3   4   25.232   22.883  0.424
  -9   3   4   44.860   43.623  0.422
  -7   3   4   43.920  -45.292  0.431
  -5   3   4   50.425   51.671  0.504
  -3   3   4   82.013   83.179  0.538
  -1   3   4   42.104  -41.138  0.446
   1   3   4   16.035  -13.327  0.261
   3   3   4   25.182  -25.358  0.266
   5   3   4   60.442  -58.228  0.598
   7   3   4   68.998   67.939  0.671
   9   3   4   13.186   12.899  0.412
  11   3   4   25.951  -25.376  0.446
  13   3   4    4.798   -2.043  1.494
  15   3   4    0.000   -2.415 10.318
  17   3   4   20.417  -20.347  0.558
  19   3   4    4.302    1.184  1.340
  21   3   4    5.660   -4.095  0.632
 -21   3   5   12.950  -12.827  0.493
 -19   3   5    0.000    1.577 10.209
 -17   3   5   18.244  -19.052  0.588
 -15   3   5   15.640   15.910  0.610
 -13   3   5   14.291  -16.757  0.581
 -11   3   5   10.627  -10.537  0.523
  -9   3   5    8.752   10.290  0.524
  -7   3   5    1.912   -4.313  2.946
  -5   3   5   28.509  -27.799  0.317
  -3   3   5   31.252  -31.193  0.307
  -1   3   5   26.058   26.341  0.284
   1   3   5   22.325   22.575  0.291
   3   3   5   37.142   35.314  0.365
   5   3   5   25.993  -24.393  0.328
   7   3   5   64.894   61.856  0.612
   9   3   5   25.781   25.555  0.411
  11   3   5   18.381  -19.022  0.494
  13   3   5   15.975   16.246  0.549
  15   3   5   10.885  -12.796  0.721
  17   3   5   23.010   23.377  0.553
  19   3   5   13.796   14.327  0.556
 -21   3   6    2.959    0.639  1.351
 -19   3   6    9.575   11.253  0.615
 -17   3   6    4.419   -5.240  2.387
 -15   3   6   23.990   24.073  0.547
 -13   3   6   16.201   16.894  0.571
 -11   3   6   13.013  -11.077  0.525
  -9   3   6    6.533    6.456  0.590
  -7   3   6   48.504   47.670  0.478
  -5   3   6   17.682   15.224  0.351
  -3   3   6   47.539   45.493  0.490
  -1   3   6    2.090   -1.250  2.001
   1   3   6    3.215   -2.028  1.001
   3   3   6   17.118  -16.585  0.338
   5   3   6    5.124    5.213  0.577
   7   3   6   21.222  -19.051  0.402
   9   3   6   11.814  -11.900  0.493
  11   3   6    3.037    0.422  2.320
  13   3   6   10.301   -9.739  0.678
  15   3   6    5.598   -5.483  1.616
  17   3   6    5.211   -4.397  1.504
  19   3   6    8.829   -7.870  0.544
 -19   3   7    5.980   -7.137  0.872
 -17   3   7    0.000   -2.161 10.198
 -15   3   7   33.524  -33.283  0.549
 -13   3   7   32.515   34.045  0.517
 -11   3   7   27.183   27.006  0.492
  -9   3   7   10.937  -10.064  0.562
  -7   3   7   18.850  -19.633  0.405
  -5   3   7   19.743   21.820  0.375
  -3   3   7   16.462   16.843  0.372
  -1   3   7   14.098  -14.389  0.380
   1   3   7   49.070  -47.866  0.478
   3   3   7   67.129   65.037  0.605
   5   3   7    3.565    1.421  1.029
   7   3   7   25.623   24.441  0.419
   9   3   7   12.302   10.029  0.523
  11   3   7   28.467  -29.696  0.510
  13   3   7   28.595   28.741  0.552
  15   3   7   11.346  -11.523  0.658
  17   3   7    2.354    0.537  2.632
  19   3   7    6.823    6.574  0.631
 -19   3   8    6.042    6.717  0.739
 -17   3   8    4.835    3.646  1.541
 -15   3   8    9.404  -10.198  0.756
 -13   3   8    4.224    1.617  1.401
 -11   3   8   38.297   37.803  0.499
  -9   3   8   34.932   35.930  0.465
  -7   3   8   22.068  -21.495  0.425
  -5   3   8    1.530    3.854  4.654
  -3   3   8   18.269   17.461  0.399
  -1   3   8   29.524   28.626  0.369
   1   3   8   21.414   19.214  0.380
   3   3   8    1.295   -1.898  2.013
   5   3   8   29.446  -30.138  0.406
   7   3   8   16.925   17.814  0.499
   9   3   8    0.000    2.641 10.290
  11   3   8    7.490   -8.133  0.775
  13   3   8   15.939  -16.668  0.635
  15   3   8    5.756    5.663  0.965
  17   3   8    8.069   -7.860  0.694
  19   3   8    0.000   -1.303 10.290
 -19   3   9    2.609    1.339  2.063
 -17   3   9    1.872    0.103  2.119
 -15   3   9   11.111   11.287  0.633
 -13   3   9   20.617  -19.552  0.614
 -11   3   9   32.301  -30.466  0.521
  -9   3   9   88.508   89.730  0.804
  -7   3   9    4.524    2.625  1.409
  -5   3   9    0.000   -0.372 10.278
  -3   3   9    3.057   -2.043  1.210
  -1   3   9   34.850  -35.465  0.400
   1   3   9   74.840   76.825  0.691
   3   3   9   17.746   16.569  0.442
   5   3   9   19.546  -20.370  0.458
   7   3   9   10.678  -10.853  0.632
   9   3   9   26.240   27.036  0.524
  11   3   9   13.845   14.727  0.682
  13   3   9    5.293   -5.642  1.087
  15   3   9   12.495  -12.480  0.585
  17   3   9    1.457   -2.893  3.642
 -17   3  10   12.664   12.382  0.608
 -15   3  10    5.220   -0.782  1.329
 -13   3  10    3.725    0.445  1.862
 -11   3  10   36.155  -35.977  0.547
  -9   3  10   11.426    9.838  0.622
  -7   3  10   46.980   46.396  0.485
  -5   3  10   22.630   22.101  0.480
  -3   3  10   45.667  -46.381  0.452
  -1   3  10    5.785    5.791  1.867
   1   3  10   30.903  -30.823  0.449
   3   3  10   25.821   24.908  0.482
   5   3  10   14.975   15.357  0.572
   7   3  10   34.893  -34.315  0.497
   9   3  10    8.055   -8.629  0.888
  11   3  10   30.954   30.903  0.550
  13   3  10   20.615  -19.392  0.547
  15   3  10    2.271   -6.106  2.175
  17   3  10    0.000   -0.147 10.280
 -17   3  11    5.701   -5.816  0.723
 -15   3  11    0.000   -0.299 10.336
 -13   3  11    9.976   -9.324  0.683
 -11   3  11   16.107   16.895  0.617
  -9   3  11   10.399   -9.152  0.739
  -7   3  11   26.090   26.691  0.513
  -5   3  11    9.063   -9.659  0.664
  -3   3  11    0.000    4.667 10.336
  -1   3  11   26.195   25.805  0.508
   1   3  11    4.004    5.012  2.564
   3   3  11   24.761  -25.126  0.521
   5   3  11   58.097   55.897  0.557
   7   3  11    0.000   -5.466 10.336
   9   3  11    0.000    0.041 10.336
  11   3  11    2.858   -1.593  1.713
  13   3  11   10.524   -9.049  0.576
  15   3  11   20.446   19.233  0.524
 -17   3  12    3.802    3.136  0.776
 -15   3  12    0.000    0.267 10.294
 -13   3  12    4.823   -2.113  1.537
 -11   3  12   14.422   13.636  0.594
  -9   3  12   28.415  -30.234  0.554
  -7   3  12    6.557   -9.832  1.771
  -5   3  12   18.682   18.959  0.559
  -3   3  12    6.599    7.555  0.855
  -1   3  12    0.000   -5.917 10.294
   1   3  12    2.570    0.849  1.568
   3   3  12   50.262  -52.704  0.512
   5   3  12    7.396    7.866  0.879
   7   3  12   13.378   13.136  0.603
   9   3  12   14.394  -14.397  0.615
  11   3  12   14.449  -14.522  0.594
  13   3  12   15.193   15.676  0.547
  15   3  12    8.822   -7.739  0.568
 -15   3  13    1.615    1.018  1.957
 -13   3  13    7.829    7.977  0.717
 -11   3  13   14.132  -13.412  0.573
  -9   3  13    4.482   -4.986  1.207
  -7   3  13   22.332   23.180  0.591
  -5   3  13    4.234    3.829  2.505
  -3   3  13    4.238    2.771  1.748
  -1   3  13   18.634  -21.600  0.587
   1   3  13    3.791   -6.029  2.507
   3   3  13   31.105   31.940  0.555
   5   3  13    0.000   -1.185 10.305
   7   3  13   15.369   15.782  0.657
   9   3  13   16.755  -18.167  0.567
  11   3  13   11.913   11.040  0.567
  13   3  13    3.065   -1.384  2.101
 -13   3  14    0.000   -1.488 10.327
 -11   3  14    0.000    0.440 10.327
  -9   3  14    2.982    4.720  1.925
  -7   3  14    5.593   -6.662  1.012
  -5   3  14    1.850   -2.423  4.625
  -3   3  14    7.804    7.189  0.818
  -1   3  14   12.551  -12.570  0.618
   1   3  14    4.586    5.007  1.356
   3   3  14    0.000    2.162 10.327
   5   3  14   16.732  -17.072  0.551
   7   3  14    5.289   -7.334  0.938
   9   3  14   10.570    9.917  0.627
  11   3  14   11.349  -10.014  0.528
 -11   3  15   13.289   12.996  0.508
  -9   3  15    9.128   -9.339  0.606
  -7   3  15    5.008   -2.550  1.275
  -5   3  15   17.740   14.793  0.549
  -3   3  15    1.684    0.683  2.525
  -1   3  15    8.188   11.120  0.856
   1   3  15   22.385  -21.900  0.536
   3   3  15   11.558  -11.520  0.566
   5   3  15   21.455   20.580  0.557
   7   3  15    9.511   10.139  0.625
   9   3  15    7.953   -6.877  0.570
  -9   3  16    0.000    3.569 10.289
  -7   3  16    1.467   -2.227  3.197
  -5   3  16    9.627   -9.008  0.608
  -3   3  16   14.612   12.444  0.582
  -1   3  16    2.804    4.592  3.135
   1   3  16   11.927  -11.871  0.601
   3   3  16    1.554   -1.145  2.497
   5   3  16    1.466   -1.016  4.457
   7   3  16    2.658   -0.604  1.758
  -7   3  17    0.000   -0.429 10.328
  -5   3  17   17.541   17.528  0.467
  -3   3  17   18.411  -18.694  0.506
  -1   3  17    0.000    4.125 10.328
   1   3  17   17.495   16.788  0.501
   3   3  17    7.645   -6.808  0.541
   5   3  17    4.662   -5.759  1.346
   0   4   0   46.813   47.526  0.400
   2   4   0   68.172  -70.077  1.388
   4   4   0   39.739   40.888  1.816
   6   4   0  159.861 -154.708  2.938
   8   4   0   60.897   58.752  0.413
  10   4   0    7.787   -8.634  1.209
  12   4   0    2.969    1.560  1.008
  14   4   0   15.768  -16.361  0.374
  16   4   0    0.000    2.079  3.620
  18   4   0    2.215    4.350  1.743
  20   4   0   13.474   11.842  0.389
 -20   4   1    0.000    1.496 10.241
 -18   4   1    4.518    4.136  0.968
 -16   4   1    5.459    5.052  1.059
 -14   4   1   17.453   18.989  0.539
 -12   4   1   25.587  -24.821  0.464
 -10   4   1    2.997   -1.219  2.184
  -8   4   1   39.813   38.374  0.392
  -6   4   1   16.585  -18.494  0.317
  -4   4   1   42.343  -40.243  0.413
  -2   4   1   43.637   42.314  0.422
   0   4   1   44.382  -45.124  0.411
   2   4   1  123.512  122.651  0.504
   4   4   1   65.013  -62.983  0.536
   6   4   1   21.059  -20.306  0.320
   8   4   1   11.166   11.508  0.417
  10   4   1   11.852  -11.502  0.407
  12   4   1    5.804   -6.619  0.813
  14   4   1   18.590   17.504  0.521
  16   4   1    8.631   -8.855  0.832
  18   4   1   13.099   12.503  0.557
  20   4   1    5.884   -5.965  0.701
 -20   4   2    0.000    0.516 10.230
 -18   4   2    1.793   -2.192  4.992
 -16   4   2   15.804   16.072  0.601
 -14   4   2    4.151    4.546  1.042
 -12   4   2    6.083    8.899  0.806
 -10   4   2   27.703  -27.235  0.392
  -8   4   2   64.079   61.403  0.590
  -6   4   2   33.587  -32.139  0.353
  -4   4   2   13.918   14.488  0.284
  -2   4   2   97.470  -96.570  0.513
   0   4   2   75.311   76.291  0.494
   2   4   2   49.348   46.942  0.441
   4   4   2    1.891   -2.227  1.811
   6   4   2    5.301    5.212  0.424
   8   4   2  116.065 -115.348  0.701
  10   4   2   40.486   40.617  0.436
  12   4   2   17.450   18.611  0.502
  14   4   2    6.700    6.220  0.684
  16   4   2   24.662  -24.854  0.562
  18   4   2    6.176   -5.262  1.668
  20   4   2    0.000   -2.652 10.311
 -20   4   3    1.509   -0.391  4.201
 -18   4   3   11.335  -10.710  0.667
 -16   4   3    0.000   -2.135 10.205
 -14   4   3    2.589    3.294  4.576
 -12   4   3   22.837   23.457  0.480
 -10   4   3   35.618   35.506  0.397
  -8   4   3   10.858   -9.771  0.419
  -6   4   3   28.230  -27.295  0.317
  -4   4   3    0.000   -1.027 10.205
  -2   4   3   54.430  -53.643  0.534
   0   4   3   69.795   71.620  0.522
   2   4   3    3.452   -2.197  0.375
   4   4   3    4.309   -5.019  0.494
   6   4   3   66.578   67.567  0.640
   8   4   3   54.639  -53.650  0.555
  10   4   3    2.714    1.799  2.073
  12   4   3    0.000   -1.412 10.318
  14   4   3   27.085  -26.712  0.529
  16   4   3   35.067   34.927  0.549
  18   4   3    7.130   -7.577  0.780
  20   4   3    4.121   -2.703  1.588
 -20   4   4    6.112   -5.766  0.684
 -18   4   4   10.407  -10.497  0.636
 -16   4   4   21.361   21.987  0.566
 -14   4   4    8.977   -8.756  0.698
 -12   4   4    9.992    8.624  0.549
 -10   4   4   26.457  -26.954  0.410
  -8   4   4   32.541   32.191  0.365
  -6   4   4   64.882   63.620  0.569
  -4   4   4   54.798  -55.173  0.521
  -2   4   4   52.505   52.232  0.490
   0   4   4   21.253  -20.781  0.272
   2   4   4   79.328   78.814  0.574
   4   4   4    8.553   -9.082  0.370
   6   4   4   46.830   44.458  0.475
   8   4   4    8.534   -8.350  0.444
  10   4   4   12.464   14.277  0.485
  12   4   4   26.204  -26.973  0.485
  14   4   4   41.048   41.526  0.521
  16   4   4    0.000    2.541 10.318
  18   4   4    0.000    3.700 10.318
  20   4   4   17.385  -16.334  0.471
 -20   4   5    4.488    4.765  1.795
 -18   4   5    5.684   -7.226  1.881
 -16   4   5    0.000   -0.074 10.186
 -14   4   5    0.000    0.503 10.186
 -12   4   5    1.760   -3.054  5.353
 -10   4   5    7.685    6.550  0.604
  -8   4   5   17.134   15.281  0.406
  -6   4   5   51.371   53.713  0.531
  -4   4   5    6.848   -8.061  0.442
  -2   4   5   36.198  -36.333  0.354
   0   4   5   12.380  -10.871  0.338
   2   4   5   64.602  -63.155  0.618
   4   4   5   59.352   58.747  0.566
   6   4   5   31.219   31.257  0.362
   8   4   5   14.626  -13.408  0.418
  10   4   5    6.871   -6.221  0.597
  12   4   5    0.000    1.151 10.209
  14   4   5   20.940  -21.790  0.570
  16   4   5    2.592    0.825  3.304
  18   4   5    4.699    4.934  0.989
  20   4   5    1.857    2.149  2.627
 -20   4   6    7.798   -8.198  0.576
 -18   4   6   13.193  -12.095  0.579
 -16   4   6   16.901  -16.921  0.575
 -14   4   6    2.648    3.948  3.746
 -12   4   6   33.539   31.974  0.494
 -10   4   6    9.206  -10.211  0.546
  -8   4   6   79.555  -78.509  0.681
  -6   4   6   37.583   37.161  0.383
  -4   4   6   25.067  -22.270  0.345
  -2   4   6   81.443   78.288  0.657
   0   4   6   53.011  -51.019  0.502
   2   4   6   16.781   15.577  0.346
   4   4   6   33.728   32.221  0.352
   6   4   6   37.639   38.034  0.378
   8   4   6    4.077   -4.269  0.887
  10   4   6    5.189   -5.973  0.850
  12   4   6   15.177   15.145  0.560
  14   4   6    4.962    6.078  2.156
  16   4   6   14.187   13.437  0.575
  18   4   6    2.017    3.238  1.770
  20   4   6    5.685    4.810  0.609
 -20   4   7   19.114  -17.575  0.439
 -18   4   7   13.597   14.571  0.575
 -16   4   7    0.000   -2.369 10.189
 -14   4   7   21.593  -23.244  0.594
 -12   4   7   40.720   41.493  0.505
 -10   4   7   16.003   14.667  0.550
  -8   4   7   54.756  -56.286  0.545
  -6   4   7   49.313   48.091  0.509
  -4   4   7   20.084  -17.331  0.380
  -2   4   7   26.157   24.668  0.364
   0   4   7   17.099   16.886  0.382
   2   4   7   24.465  -24.757  0.367
   4   4   7   37.049  -34.065  0.377
   6   4   7   20.972   21.302  0.420
   8   4   7    2.903    4.297  2.514
  10   4   7    6.192   -8.544  1.672
  12   4   7    1.865   -2.534  3.362
  14   4   7    3.720    8.171  2.461
  16   4   7   14.383  -13.808  0.565
  18   4   7    2.540   -1.264  2.200
 -18   4   8    8.937    9.647  0.634
 -16   4   8   16.472  -14.750  0.554
 -14   4   8    7.453    7.342  0.786
 -12   4   8   30.637  -32.936  0.558
 -10   4   8   74.472   74.685  0.720
  -8   4   8   35.038  -37.271  0.473
  -6   4   8   41.015  -40.121  0.438
  -4   4   8    3.455    0.032  1.861
  -2   4   8   22.086   24.100  0.413
   0   4   8   17.238   16.632  0.406
   2   4   8   12.486  -12.865  0.442
   4   4   8   22.496  -22.461  0.419
   6   4   8   21.208   21.270  0.473
   8   4   8   26.689   27.669  0.502
  10   4   8   12.776  -14.355  0.596
  12   4   8    0.000   -4.554 10.290
  14   4   8    2.600   -1.041  2.907
  16   4   8   14.869   15.615  0.602
  18   4   8    2.351    0.763  2.251
 -18   4   9   19.639  -19.542  0.486
 -16   4   9   21.529   22.652  0.525
 -14   4   9   12.036   11.960  0.654
 -12   4   9   31.862  -32.713  0.555
 -10   4   9   30.393   29.940  0.517
  -8   4   9   44.473   45.341  0.483
  -6   4   9   47.046  -47.521  0.484
  -4   4   9   34.847   34.341  0.453
  -2   4   9   47.997  -50.775  0.508
   0   4   9   10.560   -9.705  0.525
   2   4   9   66.667   66.674  0.651
   4   4   9    4.131   -0.597  2.529
   6   4   9   42.606  -44.207  0.474
   8   4   9   17.833   16.909  0.555
  10   4   9    3.264    5.165  3.125
  12   4   9   12.417  -12.973  0.619
  14   4   9    2.503    4.272  3.857
  16   4   9    4.644   -4.080  1.182
  18   4   9    5.100   -4.982  0.781
 -18   4  10    0.000   -0.762 10.222
 -16   4  10    3.861    4.090  2.085
 -14   4  10   18.053   18.467  0.563
 -12   4  10    3.230    7.777  1.663
 -10   4  10   13.567  -13.642  0.619
  -8   4  10   39.300   38.596  0.507
  -6   4  10    9.527    9.737  0.628
  -4   4  10   10.248   -7.958  0.594
  -2   4  10   31.100  -30.319  0.473
   0   4  10   47.625   50.788  0.468
   2   4  10    9.968    9.639  0.578
   4   4  10   39.147   37.772  0.484
   6   4  10   54.095  -56.347  0.573
   8   4  10    5.688    6.519  0.954
  10   4  10   15.060   14.817  0.605
  12   4  10   18.944   19.561  0.556
  14   4  10   18.574  -19.081  0.561
  16   4  10    3.976   -4.415  1.532
 -16   4  11   18.007  -18.063  0.504
 -14   4  11    0.000    2.773 10.336
 -12   4  11   20.316   18.591  0.559
 -10   4  11    0.000   -0.166 10.336
  -8   4  11   19.339   18.561  0.571
  -6   4  11   11.190    9.816  0.590
  -4   4  11   43.782  -41.701  0.504
  -2   4  11   33.221   32.654  0.500
   0   4  11    4.030   -4.211  1.097
   2   4  11   45.001  -46.454  0.494
   4   4  11   30.875   30.935  0.507
   6   4  11    0.000    3.961 10.336
   8   4  11    6.302   -7.908  1.964
  10   4  11   15.829   14.949  0.603
  12   4  11   23.634  -24.342  0.545
  14   4  11    0.000    0.171 10.336
  16   4  11    8.262    8.018  0.566
 -16   4  12    0.000    2.772 10.294
 -14   4  12    5.828   -5.941  0.815
 -12   4  12   24.212   23.972  0.531
 -10   4  12    3.907   -4.139  1.372
  -8   4  12   34.756   35.579  0.544
  -6   4  12   18.931  -18.510  0.568
  -4   4  12   25.396   27.008  0.561
  -2   4  12    3.249   -2.415  2.814
   0   4  12   10.129   10.177  0.633
   2   4  12   26.469   25.249  0.543
   4   4  12    8.670    9.987  0.738
   6   4  12    4.630   -1.358  2.113
   8   4  12    8.632    8.260  0.777
  10   4  12   16.077  -15.158  0.594
  12   4  12    0.000    5.787 10.294
  14   4  12   11.740   12.051  0.563
 -14   4  13    3.107    3.853  2.386
 -12   4  13    3.934   -4.466  1.391
 -10   4  13   12.010  -12.211  0.608
  -8   4  13   14.454   13.965  0.608
  -6   4  13   15.304   14.318  0.626
  -4   4  13    0.000   -2.955 10.305
  -2   4  13    2.541    2.619  2.009
   0   4  13   35.816  -35.433  0.555
   2   4  13    9.553   10.092  0.663
   4   4  13    0.000   -3.185 10.305
   6   4  13    0.000   -0.615 10.305
   8   4  13    0.000   -0.729 10.305
  10   4  13    9.868   -9.109  0.685
  12   4  13    5.173    5.894  1.476
 -12   4  14    7.944    8.317  0.601
 -10   4  14    0.000    3.795 10.327
  -8   4  14    5.463    1.930  1.593
  -6   4  14    5.398    6.405  1.873
  -4   4  14    4.109   -1.029  2.213
  -2   4  14    8.970   10.486  0.797
   0   4  14    0.000   -0.342 10.327
   2   4  14    1.841    2.163  4.011
   4   4  14    9.839    9.784  0.755
   6   4  14   19.287   18.835  0.538
   8   4  14   17.270  -16.225  0.554
  10   4  14    8.031    8.205  0.660
  12   4  14   12.030  -11.096  0.433
 -12   4  15   19.678   19.087  0.433
 -10   4  15   13.194  -13.626  0.549
  -8   4  15    0.000   -2.369 10.321
  -6   4  15    0.000    2.511 10.322
  -4   4  15    5.425   -3.638  1.582
  -2   4  15    0.000    0.032 10.322
   0   4  15   11.337    9.693  0.570
   2   4  15   27.034  -26.140  0.518
   4   4  15    3.325    3.615  2.629
   6   4  15    7.132    6.099  0.635
   8   4  15    3.808   -4.911  0.987
  10   4  15    5.381   -5.472  0.629
  -8   4  16    8.077   -8.049  0.630
  -6   4  16    5.249    7.238  1.725
  -4   4  16    4.829   -3.750  1.741
  -2   4  16    0.000    2.691 10.289
   0   4  16    3.490   -2.871  1.674
   2   4  16    0.000    2.999 10.289
   4   4  16    5.038   -5.149  1.454
   6   4  16   10.163   10.499  0.528
  -6   4  17    9.863    9.126  0.515
  -4   4  17    6.353    6.410  0.632
  -2   4  17   28.802  -27.462  0.452
   0   4  17    3.978    3.616  1.380
   2   4  17   13.737   13.345  0.479
   4   4  17   15.349  -15.519  0.512
   1   5   0   33.529   34.770  0.232
   3   5   0   17.216  -17.230  0.208
   5   5   0   29.713  -29.285  0.220
   7   5   0   18.413   17.740  0.250
   9   5   0   22.673   22.826  0.297
  11   5   0   24.755  -23.045  0.315
  13   5   0   17.854   19.274  0.432
  15   5   0   22.813  -24.784  0.716
  17   5   0   12.199   11.778  0.686
  19   5   0    7.459    7.654  0.689
  21   5   0    2.619   -1.659  1.196
 -21   5   1    1.269    2.405  4.443
 -19   5   1   14.476   13.424  0.564
 -17   5   1    4.500   -3.950  1.837
 -15   5   1   17.577  -17.995  0.599
 -13   5   1   30.945   32.194  0.488
 -11   5   1    5.389   -8.061  0.855
  -9   5   1    0.000    4.027 10.241
  -7   5   1    3.285   -2.212  1.341
  -5   5   1   44.079  -42.225  0.436
  -3   5   1   11.481   11.087  0.312
  -1   5   1   54.851   56.409  0.544
   1   5   1  100.162 -100.849  0.550
   3   5   1   15.267   16.216  0.307
   5   5   1   56.579  -57.863  0.538
   7   5   1   18.658  -20.873  0.364
   9   5   1   22.354   20.366  0.396
  11   5   1   28.565  -28.369  0.459
  13   5   1    0.000    1.917 10.315
  15   5   1   24.032  -22.263  0.570
  17   5   1    3.685   -3.944  2.160
  19   5   1    2.816   -3.870  2.439
  21   5   1    5.003    7.372  1.363
 -21   5   2    1.780    1.439  2.744
 -19   5   2    8.986   -7.711  0.625
 -17   5   2    4.844    5.830  1.926
 -15   5   2   27.205   25.618  0.554
 -13   5   2   17.797  -17.301  0.520
 -11   5   2   29.517  -28.309  0.455
  -9   5   2   21.914  -19.971  0.393
  -7   5   2   22.224  -21.216  0.349
  -5   5   2    9.123   11.678  0.378
  -3   5   2   14.149    8.898  0.306
  -1   5   2  130.307 -129.965  0.569
   1   5   2  142.271  141.219  0.575
   3   5   2    3.163    3.400  0.577
   5   5   2   11.074  -11.452  0.352
   7   5   2  116.567 -113.262  0.710
   9   5   2   42.384   38.628  0.429
  11   5   2   35.043   35.923  0.459
  13   5   2   13.159   14.867  0.536
  15   5   2    4.645   -2.530  1.642
  17   5   2    2.238   -2.502  2.039
  19   5   2    7.257   -7.382  0.646
  21   5   2   20.733   20.359  0.425
 -21   5   3    3.004    1.544  1.502
 -19   5   3    0.000    0.156 10.205
 -17   5   3   40.432   42.168  0.531
 -15   5   3   25.286  -25.424  0.559
 -13   5   3   27.764   25.716  0.501
 -11   5   3   23.988  -24.288  0.462
  -9   5   3    0.000    5.282 10.205
  -7   5   3    3.402    0.978  1.389
  -5   5   3    3.114    4.374  1.101
  -3   5   3   82.623  -82.519  0.603
  -1   5   3   52.435   52.034  0.502
   1   5   3   24.741  -23.388  0.297
   3   5   3   69.999  -70.534  0.610
   5   5   3   39.561  -40.826  0.406
   7   5   3   47.868  -45.029  0.467
   9   5   3    1.558    5.207  4.740
  11   5   3    9.567   -9.970  0.578
  13   5   3   18.076  -19.147  0.531
  15   5   3   25.515  -25.158  0.560
  17   5   3    0.000    0.363 10.318
  19   5   3    0.000   -1.173 10.318
 -21   5   4    4.567   -6.674  1.420
 -19   5   4   11.081    9.235  0.562
 -17   5   4    3.106   -3.502  3.473
 -15   5   4    4.958    7.376  1.771
 -13   5   4    8.483    7.948  0.698
 -11   5   4   12.075   12.973  0.527
  -9   5   4   46.304  -45.423  0.464
  -7   5   4   11.869   13.444  0.433
  -5   5   4   99.191  -97.340  0.677
  -3   5   4    1.759   -0.564  2.242
  -1   5   4   31.276   31.709  0.319
   1   5   4   64.237  -62.825  0.614
   3   5   4    4.544   -4.573  1.223
   5   5   4   54.290   51.890  0.531
   7   5   4   33.930  -36.266  0.377
   9   5   4   28.667  -28.871  0.423
  11   5   4   12.745  -13.834  0.567
  13   5   4    1.849    0.414  2.445
  15   5   4   33.102   31.356  0.545
  17   5   4    5.007    4.629  1.596
  19   5   4    2.118   -3.406  3.263
 -19   5   5    5.315    4.628  0.790
 -17   5   5    0.000   -0.603 10.186
 -15   5   5   15.188   16.684  0.619
 -13   5   5    4.129   -0.432  1.980
 -11   5   5   21.708   21.657  0.507
  -9   5   5   21.873  -19.855  0.450
  -7   5   5    4.413    3.422  0.705
  -5   5   5   24.780  -23.314  0.357
  -3   5   5   42.322   44.684  0.410
  -1   5   5   73.185  -70.390  0.563
   1   5   5   39.690   37.021  0.407
   3   5   5   40.965  -38.902  0.414
   5   5   5    4.485   -0.827  1.418
   7   5   5   53.462  -53.635  0.512
   9   5   5    5.502   -1.805  1.480
  11   5   5   15.279  -15.657  0.551
  13   5   5   26.771   31.697  0.544
  15   5   5   22.410  -23.237  0.574
  17   5   5   20.801  -21.026  0.524
  19   5   5    3.382    3.470  1.188
 -19   5   6    2.050   -3.456  3.159
 -17   5   6    0.000   -0.324 10.201
 -15   5   6    4.155    2.882  1.992
 -13   5   6    0.000    4.459 10.201
 -11   5   6   24.579   25.496  0.513
  -9   5   6   31.253  -29.848  0.452
  -7   5   6   12.699   13.714  0.464
  -5   5   6   25.489  -26.134  0.392
  -3   5   6   18.414  -15.849  0.375
  -1   5   6    3.620    3.179  1.440
   1   5   6   12.779  -12.864  0.384
   3   5   6    9.820  -10.494  0.436
   5   5   6   22.250  -21.731  0.399
   7   5   6   29.705   30.457  0.420
   9   5   6   22.402  -21.616  0.479
  11   5   6    4.083   -7.257  2.614
  13   5   6   14.571  -14.518  0.612
  15   5   6    7.198    7.122  0.825
  17   5   6    1.634    2.838  4.085
  19   5   6    6.513    5.818  0.554
 -19   5   7    2.362   -1.844  2.459
 -17   5   7    8.247    7.541  0.700
 -15   5   7    8.077    9.690  0.774
 -13   5   7   16.234  -17.601  0.630
 -11   5   7    4.087   -4.864  1.960
  -9   5   7   15.092  -13.719  0.563
  -7   5   7   11.106   11.628  0.559
  -5   5   7   10.158   -9.986  0.472
  -3   5   7    6.941    5.136  0.540
  -1   5   7   44.585  -47.927  0.457
   1   5   7   14.184   12.049  0.393
   3   5   7    9.619   -7.697  0.488
   5   5   7   17.054  -16.987  0.449
   7   5   7   21.641   23.467  0.478
   9   5   7   33.699  -33.509  0.486
  11   5   7    5.735   -6.804  0.894
  13   5   7    7.013    4.708  0.704
  15   5   7    9.201   10.960  0.730
  17   5   7    3.455   -3.509  2.369
  19   5   7    0.000   -0.133 10.189
 -19   5   8   10.586   10.824  0.549
 -17   5   8   11.446  -12.220  0.589
 -15   5   8    4.736   -4.136  1.691
 -13   5   8    0.000    1.568 10.229
 -11   5   8    4.173   -2.323  2.001
  -9   5   8   17.737   18.921  0.531
  -7   5   8   61.880  -61.585  0.620
  -5   5   8   29.689   30.245  0.446
  -3   5   8    2.249   -3.271  2.867
  -1   5   8   14.403   16.339  0.441
   1   5   8   13.431  -10.924  0.447
   3   5   8   16.934  -17.428  0.430
   5   5   8    5.548   -5.538  0.772
   7   5   8   31.815   28.736  0.475
   9   5   8   23.615  -22.958  0.533
  11   5   8    7.571    8.902  0.665
  13   5   8    9.104   -8.385  0.623
  15   5   8    4.171    1.964  1.204
  17   5   8    7.162    7.163  0.651
 -17   5   9   20.231  -20.916  0.515
 -15   5   9   16.939   17.234  0.592
 -13   5   9    4.150   -3.990  1.990
 -11   5   9   26.270  -27.840  0.559
  -9   5   9   10.840    8.785  0.618
  -7   5   9   47.256  -48.209  0.517
  -5   5   9   11.792  -10.564  0.617
  -3   5   9   33.703   33.386  0.461
  -1   5   9   37.625  -39.551  0.457
   1   5   9   31.291  -31.672  0.454
   3   5   9   21.526   20.692  0.482
   5   5   9   59.985  -59.712  0.600
   7   5   9   30.428   31.637  0.506
   9   5   9    9.605   -8.365  0.627
  11   5   9    2.658   -1.968  3.759
  13   5   9    4.718   -5.798  1.147
  15   5   9    3.213    3.751  2.342
  17   5   9    1.304   -3.398  5.092
 -17   5  10   18.464   17.381  0.481
 -15   5  10    0.000   -4.711 10.222
 -13   5  10    2.535   -2.156  2.834
 -11   5  10   11.402  -10.576  0.613
  -9   5  10    9.023   -9.360  0.822
  -7   5  10   17.716  -17.567  0.554
  -5   5  10   14.092   14.779  0.537
  -3   5  10   56.916  -57.250  0.602
  -1   5  10    0.000    0.342 10.222
   1   5  10   30.970   31.287  0.479
   3   5  10   35.608   36.817  0.491
   5   5  10   28.896  -27.329  0.505
   7   5  10   26.042  -25.667  0.586
   9   5  10    7.700    6.747  0.813
  11   5  10   12.240   10.917  0.627
  13   5  10   14.199   15.576  0.577
  15   5  10   15.065  -12.850  0.533
 -17   5  11    9.379   -7.793  0.543
 -15   5  11    4.289   -3.173  1.778
 -13   5  11    3.447    4.277  2.280
 -11   5  11    0.000   -4.700 10.336
  -9   5  11   20.613  -20.241  0.572
  -7   5  11    3.797   -0.318  2.512
  -5   5  11   22.793  -23.055  0.554
  -3   5  11   22.771  -20.574  0.535
  -1   5  11   41.179   40.468  0.511
   1   5  11   30.823  -31.273  0.514
   3   5  11   18.751  -18.496  0.547
   5   5  11    4.642    4.046  2.119
   7   5  11   27.279  -25.606  0.560
   9   5  11   12.604   12.627  0.661
  11   5  11    4.843    5.353  1.065
  13   5  11   11.197  -11.908  0.637
  15   5  11    3.717   -2.623  1.643
 -15   5  12    0.000    0.361 10.294
 -13   5  12    0.000   -0.577 10.294
 -11   5  12   12.615  -13.031  0.618
  -9   5  12   20.468   21.173  0.583
  -7   5  12   11.013  -10.948  0.794
  -5   5  12   50.976  -52.524  0.540
  -3   5  12   30.141   30.295  0.560
  -1   5  12   25.733  -27.519  0.568
   1   5  12    5.348   -5.536  1.891
   3   5  12    9.895    9.946  0.743
   5   5  12    0.000    1.329 10.294
   7   5  12    0.000    3.492 10.294
   9   5  12   12.438   11.698  0.607
  11   5  12   29.673  -28.570  0.529
  13   5  12    9.780    8.800  0.590
 -13   5  13    5.150    6.180  1.692
 -11   5  13    0.000   -0.135 10.305
  -9   5  13    5.506    3.733  0.751
  -7   5  13   23.971  -23.410  0.550
  -5   5  13   10.757   10.582  0.687
  -3   5  13   17.455  -17.647  0.613
  -1   5  13   13.465   14.649  0.624
   1   5  13    9.994    8.229  0.697
   3   5  13   12.239  -13.652  0.702
   5   5  13    0.000   -1.189 10.305
   7   5  13    1.369   -0.601  3.173
   9   5  13    4.364   -5.860  2.044
  11   5  13    8.859    9.147  0.673
  13   5  13    3.812    2.508  1.111
 -13   5  14    3.740    4.718  1.023
 -11   5  14    3.554   -4.617  2.052
  -9   5  14   15.301  -15.171  0.575
  -7   5  14   15.374   14.863  0.582
  -5   5  14    7.789   -7.417  0.710
  -3   5  14   10.909  -11.100  0.664
  -1   5  14    0.000    1.340 10.327
   1   5  14    4.440   -1.852  1.282
   3   5  14   14.120  -15.292  0.607
   5   5  14   23.542   23.436  0.512
   7   5  14   14.861  -13.646  0.561
   9   5  14    2.946    2.053  1.949
  11   5  14    6.779    6.460  0.583
 -11   5  15    6.679   -5.180  0.559
  -9   5  15    4.749   -4.124  1.026
  -7   5  15    7.243    7.110  0.601
  -5   5  15    0.000   -0.522 10.317
  -3   5  15   12.252  -10.966  0.617
  -1   5  15    4.569   -4.831  1.069
   1   5  15   18.159   17.251  0.541
   3   5  15    9.999   -8.320  0.675
   5   5  15   13.142   12.884  0.596
   7   5  15   10.086  -10.486  0.578
   9   5  15    4.461   -3.633  1.125
  -7   5  16    8.224   -8.233  0.659
  -5   5  16    0.000    1.097 10.289
  -3   5  16    0.000    0.504 10.289
  -1   5  16    1.490    5.148  5.215
   1   5  16    1.472   -3.260  4.476
   3   5  16    4.003   -2.501  1.276
   5   5  16    9.427    7.949  0.511
  -3   5  17    7.675    8.038  0.559
  -1   5  17   16.360  -15.359  0.443
   1   5  17    9.947   10.044  0.509
   0   6   0   50.064  -48.401  0.524
   2   6   0   44.819   44.578  2.116
   4   6   0    6.707   -5.325  0.534
   6   6   0    2.737   -1.814  1.148
   8   6   0   18.290   16.591  0.381
  10   6   0   48.642  -46.096  0.658
  12   6   0   46.007   46.308  0.342
  14   6   0    4.684   -2.691  1.454
  16   6   0   15.185  -14.557  0.418
  18   6   0    9.101    7.832  0.444
  20   6   0    2.016    1.903  1.047
 -20   6   1    1.374   -0.420  4.178
 -18   6   1    3.784   -0.175  1.255
 -16   6   1   26.711  -28.182  0.557
 -14   6   1   14.994   17.645  0.615
 -12   6   1    9.819   -9.872  0.650
 -10   6   1   12.979   13.322  0.522
  -8   6   1   27.633  -32.703  0.393
  -6   6   1   15.113   15.337  0.382
  -4   6   1   66.502   64.387  0.649
  -2   6   1   16.908   17.881  0.324
   0   6   1   48.939  -47.377  0.469
   2   6   1   12.293   12.956  0.337
   4   6   1   19.359   20.235  0.343
   6   6   1   46.956   46.812  0.463
   8   6   1    3.588   -2.915  0.992
  10   6   1   17.758   18.305  0.486
  12   6   1   21.273   23.915  0.551
  14   6   1    8.225   -9.485  0.775
  16   6   1    3.726    3.251  2.465
  18   6   1    0.000    3.297 10.315
  20   6   1    4.891   -4.103  1.317
 -20   6   2    4.639   -5.689  1.102
 -18   6   2   13.010  -11.876  0.554
 -16   6   2   26.355   24.520  0.555
 -14   6   2    4.194    1.625  2.481
 -12   6   2   47.171  -47.249  0.489
 -10   6   2   32.844   34.116  0.458
  -8   6   2    1.867    5.455  1.704
  -6   6   2   23.758   23.237  0.369
  -4   6   2   33.236   32.101  0.351
  -2   6   2   67.719  -68.325  0.631
   0   6   2   25.570  -25.273  0.319
   2   6   2   62.111   62.276  0.548
   4   6   2    3.938   -2.326  1.137
   6   6   2   13.001  -12.091  0.401
   8   6   2   13.551   13.676  0.448
  10   6   2   10.127   -9.449  0.561
  12   6   2   14.063  -14.543  0.555
  14   6   2    6.883   -7.705  0.964
  16   6   2    0.000    4.969 10.311
  18   6   2    6.703   -5.783  0.694
  20   6   2    9.750   10.460  0.563
 -20   6   3    0.000   -1.142 10.205
 -18   6   3    4.965    5.765  0.942
 -16   6   3    4.859    2.419  1.251
 -14   6   3   28.273  -33.262  0.552
 -12   6   3    5.707   -4.571  1.510
 -10   6   3   13.697  -14.251  0.519
  -8   6   3    9.098    8.561  0.464
  -6   6   3    9.318   -9.016  0.457
  -4   6   3    3.535    4.544  1.656
  -2   6   3   28.745   26.645  0.327
   0   6   3  116.737  119.520  0.648
   2   6   3   16.045  -18.323  0.344
   4   6   3    5.967    5.013  0.505
   6   6   3    8.821    8.711  0.448
   8   6   3   24.388   25.685  0.407
  10   6   3   29.945   31.760  0.470
  12   6   3   38.038   40.253  0.496
  14   6   3    2.684   -2.854  3.796
  16   6   3    0.000    1.697 10.318
  18   6   3    8.682    9.254  0.658
  20   6   3    0.000   -0.364 10.318
 -20   6   4   14.630   14.102  0.480
 -18   6   4    4.587   -6.849  1.767
 -16   6   4   22.566  -21.918  0.540
 -14   6   4   19.047   17.981  0.592
 -12   6   4    0.000   -4.449 10.189
 -10   6   4    5.927    4.936  0.814
  -8   6   4    9.216   -8.754  0.491
  -6   6   4    0.000   -1.805 10.189
  -4   6   4    3.665   -5.124  1.716
  -2   6   4   56.392   56.674  0.588
   0   6   4    3.223    6.482  2.081
   2   6   4   91.958  -89.711  0.684
   4   6   4   18.240   17.006  0.384
   6   6   4    0.000   -2.064 10.189
   8   6   4   16.689   15.268  0.460
  10   6   4    5.381    4.829  0.725
  12   6   4   30.055  -26.649  0.519
  14   6   4    6.485   -7.043  1.872
  16   6   4    5.981   -5.856  1.608
  18   6   4    2.716    1.507  1.753
  20   6   4   11.935  -11.682  0.473
 -20   6   5    6.579   -6.415  0.500
 -18   6   5   12.213  -13.475  0.582
 -16   6   5   23.793   24.024  0.543
 -14   6   5   15.858  -16.490  0.602
 -12   6   5    1.842   -5.510  5.128
 -10   6   5   24.912  -26.883  0.480
  -8   6   5   18.100  -17.914  0.471
  -6   6   5    3.059    2.365  2.023
  -4   6   5   35.805   35.304  0.372
  -2   6   5   43.680  -42.505  0.436
   0   6   5   33.062   36.782  0.357
   2   6   5   33.924   29.602  0.361
   4   6   5    0.000    2.527 10.186
   6   6   5    5.575    4.774  0.702
   8   6   5    6.473    4.544  0.663
  10   6   5   13.262   10.851  0.542
  12   6   5   15.370   15.595  0.562
  14   6   5   22.850   25.081  0.581
  16   6   5    4.256    3.842  2.128
  18   6   5    7.246   -7.284  0.629
 -18   6   6   16.242   16.274  0.534
 -16   6   6    4.963   -3.210  1.387
 -14   6   6    1.865   -0.785  4.064
 -12   6   6    0.000    2.827 10.200
 -10   6   6   17.032  -16.383  0.543
  -8   6   6   18.433   19.407  0.469
  -6   6   6    5.478   -6.245  0.667
  -4   6   6    4.170   -2.721  0.834
  -2   6   6    2.558    1.786  2.216
   0   6   6    1.466    0.158  3.196
   2   6   6   17.438   17.488  0.395
   4   6   6   28.492  -26.957  0.400
   6   6   6    1.705   -6.104  3.074
   8   6   6   10.032   -8.740  0.587
  10   6   6    9.041   10.447  0.651
  12   6   6    0.000    2.464 10.200
  14   6   6   18.264  -16.873  0.572
  16   6   6    6.437   -5.868  0.722
  18   6   6    7.381    5.858  0.620
 -18   6   7    0.000   -5.081 10.189
 -16   6   7    4.801    2.460  1.850
 -14   6   7   11.136   12.635  0.701
 -12   6   7   10.762  -12.663  0.681
 -10   6   7   16.471   16.684  0.562
  -8   6   7   19.807  -19.107  0.523
  -6   6   7   14.940   16.526  0.490
  -4   6   7   10.860  -10.218  0.472
  -2   6   7   27.610   26.040  0.406
   0   6   7   12.842  -12.302  0.486
   2   6   7   16.709   17.748  0.439
   4   6   7    0.000   -4.343 10.189
   6   6   7   21.027   21.425  0.503
   8   6   7   21.849  -22.966  0.509
  10   6   7   25.558   29.186  0.533
  12   6   7   16.622  -17.962  0.584
  14   6   7    5.069    6.353  1.792
  16   6   7    7.544    6.830  0.705
  18   6   7    0.000   -0.242 10.189
 -18   6   8   12.240   11.039  0.499
 -16   6   8   14.726  -15.622  0.555
 -14   6   8    3.613   -4.874  2.856
 -12   6   8   13.452   14.936  0.598
 -10   6   8   14.172   15.946  0.565
  -8   6   8    4.055   -6.100  2.184
  -6   6   8   25.466  -23.789  0.470
  -4   6   8    5.071    6.310  2.012
  -2   6   8    8.645    7.344  0.632
   0   6   8    8.256    8.562  0.542
   2   6   8   25.653  -25.757  0.457
   4   6   8   12.393  -14.544  0.526
   6   6   8   45.176   46.478  0.485
   8   6   8   29.150  -30.435  0.520
  10   6   8   10.756  -12.345  0.717
  12   6   8    8.912    9.137  0.692
  14   6   8    0.000   -1.800 10.229
  16   6   8    0.000   -0.822 10.229
 -18   6   9    7.810    8.145  0.509
 -16   6   9    2.175    1.925  3.607
 -14   6   9    5.530   -3.468  1.612
 -12   6   9   12.227   14.102  0.615
 -10   6   9    2.670   -3.559  2.498
  -8   6   9    1.864    2.862  5.189
  -6   6   9   14.377   15.123  0.581
  -4   6   9   17.402   18.899  0.527
  -2   6   9   40.568   40.492  0.472
   0   6   9    3.896    0.971  1.606
   2   6   9   12.306  -12.910  0.588
   4   6   9   12.986   13.355  0.611
   6   6   9    2.610    5.683  2.918
   8   6   9    8.118    9.660  0.758
  10   6   9    8.980   -8.799  0.642
  12   6   9    8.166    8.076  0.679
  14   6   9    2.321    4.773  3.849
  16   6   9    2.741    0.349  1.998
 -16   6  10   43.723   43.078  0.474
 -14   6  10   23.384  -25.962  0.555
 -12   6  10   16.957  -16.446  0.571
 -10   6  10    9.814   -8.335  0.683
  -8   6  10    9.091   -7.109  0.755
  -6   6  10   70.278   69.354  0.680
  -4   6  10   20.437  -20.066  0.519
  -2   6  10   64.722  -69.145  0.668
   0   6  10    3.901    1.379  1.118
   2   6  10   28.070   29.458  0.500
   4   6  10    4.831    4.825  0.952
   6   6  10   31.921  -31.881  0.541
   8   6  10    3.251    0.286  1.626
  10   6  10    0.000    0.897 10.222
  12   6  10    3.833    3.998  1.581
  14   6  10    3.015   -2.052  2.198
  16   6  10   12.373  -12.001  0.440
 -16   6  11    0.000    1.990 10.313
 -14   6  11   12.169   11.173  0.553
 -12   6  11    3.665   -4.319  1.252
 -10   6  11    0.000   -2.915 10.313
  -8   6  11    5.335   -2.019  1.700
  -6   6  11    0.000    1.766 10.313
  -4   6  11    1.890    0.588  6.198
  -2   6  11   33.050   30.324  0.519
   0   6  11   17.289   17.727  0.577
   2   6  11   11.449   12.884  0.712
   4   6  11    5.701    7.982  1.978
   6   6  11   19.168  -20.978  0.589
   8   6  11   13.180   13.680  0.661
  10   6  11    6.215    7.733  0.847
  12   6  11    0.000   -1.214 10.336
  14   6  11    0.000    1.898 10.336
 -14   6  12   17.256   17.486  0.515
 -12   6  12    8.422   -8.375  0.667
 -10   6  12    0.000   -1.394 10.298
  -8   6  12    5.180   -6.647  1.651
  -6   6  12   42.622  -42.354  0.555
  -4   6  12   38.048   37.137  0.545
  -2   6  12   30.149   31.638  0.548
   0   6  12   42.352  -43.053  0.546
   2   6  12   17.794  -18.130  0.596
   4   6  12    0.000   -3.239 10.294
   6   6  12    3.194   -1.362  2.062
   8   6  12   21.639   20.848  0.554
  10   6  12   16.285  -15.073  0.537
  12   6  12   13.885  -12.811  0.511
 -14   6  13    6.988    5.800  0.568
 -12   6  13    3.513    2.278  1.603
 -10   6  13    2.277   -4.835  3.220
  -8   6  13    0.000   -2.810 10.272
  -6   6  13    0.000    2.009 10.272
  -4   6  13    9.791   -9.440  0.712
  -2   6  13    3.699    0.642  2.447
   0   6  13   16.353   14.995  0.588
   2   6  13    0.000    2.635 10.272
   4   6  13    6.755    6.198  1.706
   6   6  13    6.836   -5.973  0.796
   8   6  13    0.000   -3.098 10.305
  10   6  13    5.643    4.973  0.783
  12   6  13    2.474   -0.308  1.450
 -12   6  14    4.205   -4.145  0.782
 -10   6  14    8.517   -7.215  0.659
  -8   6  14    5.259    5.135  0.884
  -6   6  14    8.114   -7.180  0.705
  -4   6  14    8.451  -10.649  0.743
  -2   6  14    5.285    3.335  1.526
   0   6  14   13.066   11.806  0.570
   2   6  14   14.831  -14.554  0.593
   4   6  14    3.775   -0.667  1.810
   6   6  14    0.000   -2.827 10.327
   8   6  14    3.868   -4.155  1.812
  10   6  14   12.176   11.838  0.479
 -10   6  15    6.690   -5.402  0.530
  -8   6  15    4.380    3.058  1.277
  -6   6  15    8.852   -9.531  0.654
  -4   6  15   13.159   11.220  0.567
  -2   6  15    1.308   -5.607  3.786
   0   6  15    5.554    4.536  1.500
   2   6  15    4.970   -3.743  1.572
   4   6  15    0.000    2.642 10.311
   6   6  15    4.403   -3.792  1.677
   8   6  15    3.240   -0.484  1.518
  -6   6  16    1.263   -2.645  4.930
  -4   6  16   11.428  -10.812  0.505
  -2   6  16   15.564   13.395  0.488
   0   6  16    0.849   -0.549  3.625
   2   6  16   14.629  -13.650  0.494
   4   6  16    2.522    2.753  2.138
   1   7   0   69.432  -68.643  0.764
   3   7   0   53.708   50.436  1.822
   5   7   0   32.284  -31.627  0.263
   7   7   0   11.386   11.481  0.331
   9   7   0    1.469   -0.055  1.532
  11   7   0   28.191  -30.525  0.350
  13   7   0    1.177   -4.950  1.854
  15   7   0    0.694    2.642  3.367
  17   7   0    0.742   -0.678  3.106
  19   7   0    2.711    0.329  1.148
 -19   7   1    6.777   -5.236  0.701
 -17   7   1    9.207    8.252  0.670
 -15   7   1    3.735    4.295  2.471
 -13   7   1   22.380  -19.405  0.549
 -11   7   1   10.412    8.469  0.635
  -9   7   1   35.612  -36.261  0.456
  -7   7   1   11.169   10.842  0.512
  -5   7   1    3.556   -5.696  1.778
  -3   7   1    3.642    2.365  1.583
  -1   7   1   10.147   -9.107  0.372
   1   7   1    8.680    9.044  0.438
   3   7   1   43.954  -44.276  0.436
   5   7   1   51.353   51.257  0.529
   7   7   1   18.107  -17.252  0.435
   9   7   1   19.645  -18.745  0.472
  11   7   1   10.926   11.006  0.613
  13   7   1    8.475    7.532  0.822
  15   7   1   25.720   24.639  0.556
  17   7   1    3.438   -2.407  2.016
  19   7   1    4.725   -5.073  1.564
 -19   7   2    3.190   -1.389  1.718
 -17   7   2    0.000   -3.140 10.230
 -15   7   2    5.482    4.774  0.950
 -13   7   2   10.163   -8.442  0.676
 -11   7   2    3.599    1.648  2.845
  -9   7   2    0.000   -0.152 10.230
  -7   7   2   29.742   29.274  0.405
  -5   7   2    0.000   -0.736 10.230
  -3   7   2   39.507  -40.917  0.391
  -1   7   2   17.800   15.800  0.368
   1   7   2   17.756  -16.049  0.369
   3   7   2    3.430   -3.706  1.213
   5   7   2   21.445   24.159  0.393
   7   7   2   44.146  -43.592  0.420
   9   7   2   20.238   20.271  0.476
  11   7   2   21.115   22.543  0.520
  13   7   2   25.387  -27.283  0.549
  15   7   2    7.284   -9.168  0.883
  17   7   2    2.398   -5.131  3.976
  19   7   2    6.255   -5.845  0.634
 -19   7   3    2.705   -3.139  1.179
 -17   7   3    6.922   -6.700  0.683
 -15   7   3    0.000    1.279 10.190
 -13   7   3   16.045   16.841  0.599
 -11   7   3    2.556   -1.715  3.258
  -9   7   3    6.364  -10.048  1.790
  -7   7   3   15.947   15.772  0.445
  -5   7   3    4.717   -4.853  0.607
  -3   7   3   30.222  -29.952  0.373
  -1   7   3    0.000   -0.317 10.190
   1   7   3    9.521  -11.622  0.433
   3   7   3   60.796   60.289  0.632
   5   7   3   44.721  -45.991  0.447
   7   7   3    8.486    6.287  0.576
   9   7   3   20.520  -19.426  0.490
  11   7   3    2.579    1.384  3.288
  13   7   3    4.958   -4.507  1.972
  15   7   3   15.137   10.956  0.575
  17   7   3    4.069   -4.698  1.857
  19   7   3   15.892   16.362  0.471
 -19   7   4    3.318    4.787  1.126
 -17   7   4    8.870   -7.880  0.660
 -15   7   4    3.656   -6.345  2.665
 -13   7   4    3.748   -1.770  2.963
 -11   7   4    6.468    8.228  0.922
  -9   7   4   21.746  -22.465  0.477
  -7   7   4   27.311   27.916  0.446
  -5   7   4   34.063   32.419  0.397
  -3   7   4    4.407   -5.438  0.561
  -1   7   4   44.180   42.706  0.452
   1   7   4   40.432  -39.968  0.386
   3   7   4   21.127  -21.898  0.395
   5   7   4   48.729   49.571  0.486
   7   7   4    4.669    2.219  1.305
   9   7   4   29.523   28.057  0.480
  11   7   4    4.513   -6.626  3.055
  13   7   4    0.000   -1.321 10.178
  15   7   4   12.437   10.225  0.629
  17   7   4    0.000    2.386 10.318
  19   7   4    6.641   -7.803  0.642
 -19   7   5    9.119    7.758  0.542
 -17   7   5    5.100   -5.934  1.839
 -15   7   5    4.418   -3.162  1.804
 -13   7   5    0.000   -3.465 10.186
 -11   7   5    5.837    7.001  1.544
  -9   7   5    2.498   -2.781  1.766
  -7   7   5   18.866   19.077  0.485
  -5   7   5   12.362   11.985  0.461
  -3   7   5   40.476   37.998  0.393
  -1   7   5   39.620  -39.548  0.405
   1   7   5   20.173  -19.318  0.407
   3   7   5   23.871   25.150  0.417
   5   7   5    7.678   -6.770  0.576
   7   7   5   25.008   23.751  0.471
   9   7   5    0.000    1.127 10.186
  11   7   5   21.601  -21.275  0.578
  13   7   5    5.891    6.591  1.559
  15   7   5   11.426  -11.956  0.624
  17   7   5    8.265    8.258  0.647
 -19   7   6    3.652   -2.210  1.165
 -17   7   6    3.110    0.860  2.459
 -15   7   6   22.657  -23.338  0.547
 -13   7   6    3.732    1.189  2.188
 -11   7   6    3.685    2.762  1.211
  -9   7   6   11.209  -11.763  0.564
  -7   7   6    4.232    4.696  1.496
  -5   7   6    0.000   -1.702 10.200
  -3   7   6    6.244    5.569  0.603
  -1   7   6   20.449   19.923  0.430
   1   7   6   15.256   14.444  0.457
   3   7   6    9.882  -10.651  0.498
   5   7   6    0.000   -1.887 10.200
   7   7   6   10.552    9.516  0.587
   9   7   6    9.816   10.788  0.622
  11   7   6   24.264   25.268  0.554
  13   7   6    3.346   -3.491  1.435
  15   7   6    5.894   -6.760  1.995
  17   7   6    6.550    4.788  0.622
 -17   7   7   11.289  -10.276  0.546
 -15   7   7    0.000    1.818 10.189
 -13   7   7    5.210   -2.484  1.456
 -11   7   7   15.771  -15.651  0.614
  -9   7   7   34.534   34.755  0.515
  -7   7   7   23.698  -27.496  0.506
  -5   7   7   12.745  -12.537  0.487
  -3   7   7   23.663   23.315  0.472
  -1   7   7   46.296   48.610  0.464
   1   7   7   10.003  -10.700  0.536
   3   7   7   13.285  -12.893  0.506
   5   7   7    4.607   -5.424  2.002
   7   7   7    5.737    5.967  0.894
   9   7   7   22.764   25.204  0.529
  11   7   7    2.706   -4.322  2.127
  13   7   7    0.000   -1.057 10.176
  15   7   7    0.000   -0.233 10.176
  17   7   7    2.307    5.513  3.460
 -17   7   8    3.388    2.441  1.694
 -15   7   8   15.431  -14.698  0.565
 -13   7   8    5.116   -6.832  2.121
 -11   7   8    5.239   -4.529  0.901
  -9   7   8   21.736   20.543  0.563
  -7   7   8   12.968  -14.528  0.545
  -5   7   8    8.192    7.589  0.649
  -3   7   8   10.580   11.985  0.550
  -1   7   8   13.988  -15.314  0.550
   1   7   8    5.882    4.670  0.748
   3   7   8    3.534   -6.352  2.337
   5   7   8    6.345   -3.333  0.782
   7   7   8   32.080   35.902  0.521
   9   7   8   13.825  -14.898  0.622
  11   7   8    7.771   -9.572  0.787
  13   7   8   12.608   12.738  0.578
  15   7   8    3.731    0.881  2.015
  17   7   8    5.876   -5.726  0.547
 -17   7   9    9.427    9.593  0.521
 -15   7   9   21.984  -21.256  0.504
 -13   7   9   11.022    9.440  0.587
 -11   7   9    3.710    1.832  2.454
  -9   7   9   11.234  -10.748  0.676
  -7   7   9   15.284   15.665  0.639
  -5   7   9    5.627    3.381  0.944
  -3   7   9   38.305  -42.164  0.499
  -1   7   9   23.484   23.622  0.515
   1   7   9   15.603   17.075  0.542
   3   7   9    7.426   -7.190  0.661
   5   7   9   19.417   18.959  0.572
   7   7   9    9.528   -9.086  0.646
   9   7   9    6.766   -8.025  1.706
  11   7   9   11.954   11.573  0.596
  13   7   9    0.000    3.214 10.265
  15   7   9    3.141   -0.465  2.011
 -15   7  10   14.041   13.569  0.513
 -13   7  10   16.525  -15.993  0.568
 -11   7  10    5.967   -6.224  0.865
  -9   7  10    2.630    3.036  2.941
  -7   7  10   34.946   33.528  0.543
  -5   7  10   24.895   25.081  0.569
  -3   7  10   10.743  -11.293  0.632
  -1   7  10    4.545   -4.777  2.272
   1   7  10    2.628    2.749  2.939
   3   7  10   30.980   33.806  0.549
   5   7  10   18.341  -19.721  0.579
   7   7  10   15.383  -14.448  0.607
   9   7  10   23.117   23.895  0.538
  11   7  10    6.320    6.984  0.851
  13   7  10    3.744    2.071  1.529
  15   7  10    5.164   -5.029  0.655
 -15   7  11   10.501   10.456  0.526
 -13   7  11   14.124  -12.407  0.506
 -11   7  11    7.978    8.833  0.743
  -9   7  11    9.724    9.440  0.729
  -7   7  11    6.961   -9.015  0.975
  -5   7  11   11.502    9.989  0.663
  -3   7  11   25.346   25.510  0.563
  -1   7  11   64.334  -65.384  0.646
   1   7  11   33.572   32.246  0.549
   3   7  11   11.036    9.618  0.664
   5   7  11    0.000   -0.510 10.313
   7   7  11    0.000    3.027 10.313
   9   7  11   16.056  -14.391  0.548
  11   7  11    4.243    0.610  1.515
  13   7  11   13.898   12.290  0.502
 -13   7  12   10.996   12.004  0.550
 -11   7  12    9.117   -8.515  0.623
  -9   7  12    9.294   10.129  0.696
  -7   7  12    0.000   -0.123 10.298
  -5   7  12   11.773   10.853  0.654
  -3   7  12   39.976   41.402  0.548
  -1   7  12    0.000    1.538 10.298
   1   7  12   11.376  -10.982  0.656
   3   7  12    4.151    4.183  1.991
   5   7  12    7.045    7.769  0.886
   7   7  12   13.935   15.367  0.593
   9   7  12    0.000   -3.106 10.298
  11   7  12    6.112   -7.651  1.715
 -13   7  13    2.893   -1.236  1.446
 -11   7  13   14.576  -12.949  0.502
  -9   7  13   11.995   11.143  0.556
  -7   7  13   16.773   15.976  0.554
  -5   7  13    2.717    2.945  1.829
  -3   7  13    4.700   -6.047  1.142
  -1   7  13   12.164   11.937  0.630
   1   7  13    8.674   -9.490  0.721
   3   7  13    0.000    3.708 10.272
   5   7  13    0.000   -1.523 10.272
   7   7  13    5.996    5.787  0.801
   9   7  13    4.352   -2.366  1.108
  11   7  13    4.264    4.435  0.717
 -11   7  14    1.212    1.553  4.494
  -9   7  14    0.000    3.315 10.327
  -7   7  14    3.073   -0.108  2.240
  -5   7  14    2.807    4.356  2.431
  -3   7  14   12.631   11.894  0.634
  -1   7  14    4.763    7.552  1.684
   1   7  14    7.537    7.421  0.728
   3   7  14   12.991  -12.478  0.564
   5   7  14    3.997    4.025  1.048
   7   7  14    3.182    0.313  1.883
   9   7  14   10.181   10.985  0.528
  -7   7  15    3.505   -3.615  1.252
  -5   7  15    7.951    7.532  0.641
  -3   7  15    7.592    8.642  0.736
  -1   7  15    7.688    8.685  0.733
   1   7  15    8.993   -9.528  0.705
   3   7  15    4.517    5.423  1.890
   5   7  15    0.000    0.111 10.302
  -3   7  16    4.619    6.424  0.957
  -1   7  16    8.675    9.693  0.506
   1   7  16    6.305   -5.856  0.628
   0   8   0   20.065   20.074  0.381
   2   8   0   31.666   31.444  0.364
   4   8   0   15.289   15.107  0.302
   6   8   0   63.228  -63.213  0.833
   8   8   0   98.553  100.914  1.873
  10   8   0   27.508   28.127  0.816
  12   8   0   34.070  -37.278  1.390
  14   8   0    0.692    5.484  3.367
  16   8   0    3.858    4.086  1.805
  18   8   0    0.472    2.259  4.397
 -18   8   1    0.000    1.454 10.262
 -16   8   1    1.737   -4.873  4.343
 -14   8   1    3.735    0.199  1.868
 -12   8   1   22.182   22.299  0.575
 -10   8   1   26.172   26.262  0.507
  -8   8   1   35.220  -35.365  0.465
  -6   8   1   37.734   38.796  0.436
  -4   8   1    6.303   -5.937  0.566
  -2   8   1   29.897  -28.727  0.388
   0   8   1   22.926   21.125  0.385
   2   8   1   26.128  -24.200  0.392
   4   8   1    0.000   -1.489 10.262
   6   8   1   46.090   45.777  0.455
   8   8   1   89.367  -90.699  0.884
  10   8   1    6.603    4.580  1.665
  12   8   1   10.923  -10.569  0.655
  14   8   1    9.289   -8.542  0.689
  16   8   1    5.535   -5.545  0.814
  18   8   1    5.149   -3.993  0.799
 -18   8   2    1.463   -1.397  3.189
 -16   8   2    4.561   -7.373  2.136
 -14   8   2   13.956   13.121  0.626
 -12   8   2   17.051   17.383  0.587
 -10   8   2   59.294  -60.204  0.612
  -8   8   2   41.453   40.872  0.467
  -6   8   2    3.991    4.834  1.010
  -4   8   2   21.242   22.666  0.405
  -2   8   2   15.358  -18.767  0.400
   0   8   2   13.864   13.601  0.409
   2   8   2    3.372    2.872  1.995
   4   8   2   43.723   43.210  0.438
   6   8   2    4.341    1.686  1.352
   8   8   2   54.443  -56.194  0.590
  10   8   2   45.825   45.247  0.496
  12   8   2   46.955   44.766  0.533
  14   8   2    0.000    1.148 10.311
  16   8   2    8.939   -9.388  0.672
  18   8   2    2.023   -1.941  3.118
 -18   8   3    0.000   -4.311 10.190
 -16   8   3   25.039   24.242  0.505
 -14   8   3    1.842    0.419  4.015
 -12   8   3    7.538   -8.138  0.855
 -10   8   3   11.820   12.666  0.600
  -8   8   3    0.000   -1.980 10.190
  -6   8   3   10.514   11.061  0.517
  -4   8   3    4.728   -4.446  0.737
  -2   8   3   28.060  -25.426  0.397
   0   8   3   32.325  -34.222  0.391
   2   8   3   12.245   11.098  0.451
   4   8   3    0.000    1.121 10.190
   6   8   3   12.114  -10.031  0.532
   8   8   3    3.041    0.394  2.322
  10   8   3   30.668  -32.384  0.514
  12   8   3   19.163  -20.824  0.614
  14   8   3    5.770   -6.599  2.414
  16   8   3    0.000   -2.155 10.318
  18   8   3    4.560   -4.680  0.813
 -18   8   4    1.967    5.457  2.782
 -16   8   4   11.982   12.152  0.537
 -14   8   4    3.651   -3.963  2.415
 -12   8   4   11.960   11.132  0.704
 -10   8   4    0.000   -0.058 10.178
  -8   8   4    4.320    2.235  1.247
  -6   8   4   11.951  -10.772  0.536
  -4   8   4   17.491  -16.475  0.464
  -2   8   4   10.691    8.850  0.505
   0   8   4   21.433  -22.412  0.411
   2   8   4   31.608   31.593  0.412
   4   8   4   29.102  -29.699  0.439
   6   8   4   26.877   26.166  0.472
   8   8   4   18.694  -19.097  0.522
  10   8   4   12.835  -13.700  0.601
  12   8   4    2.644   -3.404  3.370
  14   8   4   21.206   19.403  0.552
  16   8   4    0.000   -1.585 10.178
  18   8   4    8.178    8.780  0.568
 -18   8   5    2.312   -3.382  2.406
 -16   8   5    0.000   -3.026 10.188
 -14   8   5   14.349   14.431  0.554
 -12   8   5    9.283   11.532  0.702
 -10   8   5    0.000    1.143 10.188
  -8   8   5    9.756    9.667  0.616
  -6   8   5   15.436  -15.905  0.531
  -4   8   5    3.723   -1.526  1.235
  -2   8   5   20.695  -19.109  0.479
   0   8   5   12.578  -10.442  0.519
   2   8   5    0.000    0.500 10.188
   4   8   5   19.502  -19.884  0.495
   6   8   5    5.704   -9.647  0.831
   8   8   5   10.361    8.976  0.665
  10   8   5   13.767  -13.801  0.633
  12   8   5    4.159    6.004  2.851
  14   8   5   20.852  -21.915  0.557
  16   8   5    1.546    4.739  6.037
  18   8   5    4.330   -4.704  0.759
 -18   8   6    0.000   -2.647 10.208
 -16   8   6    3.626   -0.828  1.026
 -14   8   6   12.065   12.257  0.594
 -12   8   6   12.336   14.623  0.649
 -10   8   6   17.857   18.663  0.571
  -8   8   6   29.346  -32.632  0.503
  -6   8   6   49.786   50.434  0.504
  -4   8   6   24.836  -21.532  0.469
  -2   8   6   18.031   18.915  0.497
   0   8   6   23.489  -23.787  0.464
   2   8   6   11.767  -12.536  0.500
   4   8   6   14.825  -15.254  0.530
   6   8   6   39.889   42.868  0.490
   8   8   6   24.303  -25.123  0.548
  10   8   6    5.629   -8.572  1.796
  12   8   6    3.486    1.446  1.125
  14   8   6   11.884  -11.614  0.561
  16   8   6    4.746    5.154  0.873
 -16   8   7    8.886   -9.262  0.646
 -14   8   7   14.049   13.264  0.543
 -12   8   7   17.933  -17.321  0.577
 -10   8   7   24.751   25.086  0.554
  -8   8   7    1.855   -2.431  4.638
  -6   8   7    9.620  -10.005  0.649
  -4   8   7   10.960  -11.200  0.554
  -2   8   7    0.000   -6.692 10.176
   0   8   7   18.155  -19.576  0.527
   2   8   7    7.043   -6.823  0.667
   4   8   7    4.004   -3.752  2.564
   6   8   7    7.782   -9.953  0.764
   8   8   7    3.234    0.567  2.800
  10   8   7    0.000    1.360 10.176
  12   8   7   24.915  -25.221  0.534
  14   8   7    6.290    7.762  1.583
  16   8   7    3.590    0.546  1.795
 -16   8   8    2.415    0.483  2.312
 -14   8   8    0.000    0.813 10.197
 -12   8   8   16.750  -16.685  0.557
 -10   8   8   39.899   40.348  0.537
  -8   8   8   17.613  -17.620  0.592
  -6   8   8    0.000   -3.415 10.197
  -4   8   8   28.756   29.005  0.522
  -2   8   8   15.655  -14.000  0.544
   0   8   8   27.153   27.439  0.493
   2   8   8    4.060    4.934  2.402
   4   8   8   36.343  -38.348  0.506
   6   8   8    0.000   -1.996 10.197
   8   8   8   36.022   38.216  0.549
  10   8   8   11.513  -10.433  0.617
  12   8   8    2.990    2.750  2.863
  14   8   8   13.267  -13.079  0.532
  16   8   8    6.295    5.493  0.569
 -16   8   9    6.278   -4.983  0.620
 -14   8   9   25.534  -25.281  0.498
 -12   8   9   32.671   32.132  0.510
 -10   8   9   11.314  -13.121  0.678
  -8   8   9    0.000   -0.450 10.264
  -6   8   9    0.000    2.060 10.264
  -4   8   9   40.641  -39.582  0.518
  -2   8   9    5.594    6.361  1.785
   0   8   9   11.387   12.141  0.565
   2   8   9   60.634  -60.541  0.599
   4   8   9   27.625   26.299  0.542
   6   8   9    4.386   -4.894  1.301
   8   8   9   15.725  -14.808  0.600
  10   8   9    6.121    6.007  0.870
  12   8   9   10.171  -10.312  0.651
  14   8   9    7.729   -6.749  0.607
 -14   8  10    4.294    2.787  1.093
 -12   8  10   10.248   -9.456  0.657
 -10   8  10    0.000   -1.280 10.269
  -8   8  10    7.235    5.952  0.787
  -6   8  10   16.778  -18.112  0.596
  -4   8  10    0.000    0.103 10.269
  -2   8  10    4.222   -3.183  1.400
   0   8  10    9.249   10.332  0.780
   2   8  10    3.272   -7.447  2.499
   4   8  10   28.089   28.827  0.561
   6   8  10   32.007  -31.528  0.546
   8   8  10    9.910   -9.829  0.638
  10   8  10   13.158   13.902  0.554
  12   8  10   12.155   12.434  0.600
  14   8  10    0.000   -3.807 10.269
 -14   8  11    3.627   -4.422  1.503
 -12   8  11   14.255  -13.793  0.573
 -10   8  11    0.000   -0.954 10.313
  -8   8  11    3.098    4.700  2.683
  -6   8  11    2.611    2.846  3.328
  -4   8  11    6.327    7.444  1.046
  -2   8  11   40.780  -40.693  0.555
   0   8  11   20.793  -19.614  0.585
   2   8  11   29.728   29.548  0.540
   4   8  11   16.627  -17.069  0.608
   6   8  11    5.695    8.042  1.046
   8   8  11    8.797  -10.043  0.717
  10   8  11   10.545  -10.785  0.581
  12   8  11    9.847   10.169  0.583
 -12   8  12    7.715    6.387  0.615
 -10   8  12   13.677  -13.718  0.521
  -8   8  12   14.496   13.519  0.600
  -6   8  12    9.872  -11.225  0.705
  -4   8  12    5.414   -6.987  1.563
  -2   8  12   16.914  -18.132  0.564
   0   8  12    1.827    4.077  3.294
   2   8  12    0.000   -3.608 10.298
   4   8  12    0.000    1.198 10.298
   6   8  12    0.000    0.034 10.298
   8   8  12    2.744   -2.527  2.856
  10   8  12    9.384   -9.243  0.565
 -10   8  13    2.375    3.329  2.655
  -8   8  13    5.275   -5.103  0.933
  -6   8  13    3.978    5.635  2.148
  -4   8  13    8.460   -8.181  0.604
  -2   8  13    0.000   -4.427 10.272
   0   8  13    2.974   -4.949  2.847
   2   8  13    0.000    1.462 10.272
   4   8  13    4.632   -4.942  2.166
   6   8  13    2.675    0.635  1.726
   8   8  13    3.711    1.869  1.612
  10   8  13    0.000    6.252 10.272
  -8   8  14    1.880    1.437  2.898
  -6   8  14    3.550    3.048  1.775
  -4   8  14    3.405    1.822  2.335
  -2   8  14    4.125    0.352  1.284
   0   8  14   10.511  -11.295  0.604
   2   8  14    3.419   -3.397  1.841
   4   8  14    3.862    4.665  1.931
   6   8  14    6.948   -6.056  0.560
  -6   8  15    6.640   -6.168  0.617
  -4   8  15    7.602    6.738  0.571
  -2   8  15    0.000   -0.767 10.300
   0   8  15   14.153  -15.049  0.520
   2   8  15    2.913   -3.671  1.137
   4   8  15    8.939    9.230  0.555
   1   9   0   31.038   31.767  0.290
   3   9   0   25.369  -24.280  0.452
   5   9   0   36.233  -36.907  0.523
   7   9   0   47.794  -50.035  1.620
   9   9   0   48.288   51.331  0.885
  11   9   0    4.650    7.009  1.083
  13   9   0   18.615  -17.845  0.403
  15   9   0    1.572   -0.118  1.368
  17   9   0    6.781    6.163  0.609
 -17   9   1   16.805  -15.162  0.498
 -15   9   1    0.000   -1.419 10.262
 -13   9   1   12.440   13.181  0.629
 -11   9   1    4.260   13.828  2.601
  -9   9   1    4.878   -2.239  1.940
  -7   9   1   44.868  -44.963  0.476
  -5   9   1   58.777   58.411  0.621
  -3   9   1    0.000    0.530 10.262
  -1   9   1   12.629  -13.464  0.476
   1   9   1    9.920  -10.106  0.516
   3   9   1    1.646   -1.793  4.581
   5   9   1   43.656   45.175  0.457
   7   9   1   29.607   30.418  0.482
   9   9   1   16.322  -15.217  0.553
  11   9   1    2.545   -2.984  1.943
  13   9   1   14.516   15.001  0.614
  15   9   1    2.992   -4.699  2.286
  17   9   1    3.831    2.453  1.043
 -17   9   2    8.215    7.481  0.640
 -15   9   2    3.841   -3.639  2.272
 -13   9   2    6.135    8.357  1.912
 -11   9   2    6.006   -5.607  0.935
  -9   9   2   11.019  -10.377  0.599
  -7   9   2   21.843   24.297  0.521
  -5   9   2    4.273   -4.174  0.988
  -3   9   2    9.730   -9.798  0.572
  -1   9   2   19.752  -18.272  0.454
   1   9   2    0.000    4.051 10.227
   3   9   2   20.563  -19.342  0.471
   5   9   2   58.524   60.314  0.575
   7   9   2   52.496  -51.198  0.532
   9   9   2   40.554  -40.053  0.503
  11   9   2    3.991    4.080  1.197
  13   9   2   13.125   14.300  0.615
  15   9   2    2.955    0.148  2.257
  17   9   2    5.302   -3.618  0.765
 -17   9   3   14.530   14.321  0.530
 -15   9   3   13.111  -13.040  0.639
 -13   9   3    6.661  -10.859  0.896
 -11   9   3   21.502  -23.344  0.561
  -9   9   3   39.879   43.154  0.506
  -7   9   3    4.376   -0.407  1.786
  -5   9   3   24.689  -24.435  0.483
  -3   9   3    8.243    6.672  0.630
  -1   9   3   32.247   33.976  0.452
   1   9   3    4.223    5.933  1.011
   3   9   3   45.120   44.483  0.446
   5   9   3   43.609  -43.516  0.467
   7   9   3    2.544   -2.377  2.380
   9   9   3   71.223   72.229  0.744
  11   9   3    0.000   -2.236 10.190
  13   9   3    0.000    3.820 10.190
  15   9   3    0.000    0.419 10.190
  17   9   3    6.106   -5.278  0.740
 -17   9   4    0.000   -3.766 10.178
 -15   9   4   12.352   12.515  0.636
 -13   9   4   11.154  -10.256  0.623
 -11   9   4    5.611    5.014  2.091
  -9   9   4   22.877  -22.057  0.535
  -7   9   4   32.287   33.332  0.490
  -5   9   4   35.042  -35.905  0.475
  -3   9   4   22.305   22.821  0.485
  -1   9   4   28.617  -26.259  0.463
   1   9   4   33.771   35.586  0.461
   3   9   4    4.202    2.191  1.486
   5   9   4   18.621  -17.298  0.503
   7   9   4    5.760   -5.181  1.524
   9   9   4    6.541    9.468  0.870
  11   9   4   18.749  -17.036  0.579
  13   9   4    0.000   -0.767 10.178
  15   9   4    0.000    3.282 10.178
  17   9   4    4.734   -3.242  1.275
 -17   9   5    6.478   -8.205  0.618
 -15   9   5    5.116    3.357  1.354
 -13   9   5    9.348   14.446  1.046
 -11   9   5   12.429  -14.111  0.672
  -9   9   5   29.305  -32.313  0.549
  -7   9   5   34.787   35.504  0.509
  -5   9   5   23.271  -21.782  0.508
  -3   9   5   12.456   13.976  0.538
  -1   9   5   18.884  -19.612  0.507
   1   9   5   16.616   15.531  0.530
   3   9   5    0.000    1.505 10.188
   5   9   5   49.074   51.791  0.514
   7   9   5   34.587  -37.632  0.513
   9   9   5    5.621   -7.341  1.431
  11   9   5   15.895   16.176  0.603
  13   9   5   11.550   12.694  0.608
  15   9   5    0.000    0.139 10.188
  17   9   5    4.077    3.185  1.349
 -17   9   6    9.219   -8.299  0.522
 -15   9   6    4.129   -2.776  1.063
 -13   9   6   16.256   16.650  0.559
 -11   9   6   14.341   14.709  0.611
  -9   9   6   51.505  -52.748  0.539
  -7   9   6    3.221   -0.056  2.460
  -5   9   6   13.184   15.879  0.614
  -3   9   6   10.691   -9.148  0.584
  -1   9   6   20.664   18.435  0.508
   1   9   6   48.348  -47.523  0.477
   3   9   6   24.831   26.095  0.506
   5   9   6   16.592   17.838  0.509
   7   9   6    4.097   -3.296  1.116
   9   9   6   16.142  -18.933  0.584
  11   9   6    8.761    9.282  0.680
  13   9   6    5.475   -4.753  0.955
  15   9   6   16.391   16.876  0.562
 -15   9   7    2.559    1.829  1.376
 -13   9   7    8.168   -7.912  0.602
 -11   9   7   14.965   14.573  0.592
  -9   9   7    0.000    7.676 10.176
  -7   9   7    3.238   -0.414  2.473
  -5   9   7    3.206    1.568  2.449
  -3   9   7    4.967   -7.492  0.969
  -1   9   7   14.345  -12.196  0.582
   1   9   7   30.335   33.191  0.495
   3   9   7   22.287  -21.094  0.543
   5   9   7    0.000    0.451 10.176
   7   9   7   24.347   24.331  0.568
   9   9   7    4.052   -6.036  1.304
  11   9   7    5.000   -1.081  1.398
  13   9   7   12.373  -12.263  0.588
  15   9   7    0.000   -0.237 10.176
 -15   9   8    8.913   -7.861  0.543
 -13   9   8    5.515   -5.125  0.902
 -11   9   8   10.982   10.109  0.557
  -9   9   8   25.386   25.487  0.538
  -7   9   8   33.629  -36.306  0.552
  -5   9   8   18.791  -19.263  0.574
  -3   9   8   19.781  -17.933  0.569
  -1   9   8   34.530   34.736  0.505
   1   9   8    4.160   -5.039  2.461
   3   9   8    0.000   -0.179 10.197
   5   9   8   37.370  -40.403  0.547
   7   9   8   19.675   19.519  0.562
   9   9   8    9.044    9.878  0.678
  11   9   8    9.443   -9.817  0.596
  13   9   8    6.594   -6.473  0.717
  15   9   8    7.753    6.786  0.509
 -15   9   9    0.000   -0.353 10.264
 -13   9   9    0.000    5.734 10.264
 -11   9   9   15.626   15.077  0.513
  -9   9   9   10.764  -10.767  0.609
  -7   9   9    5.893    5.964  1.559
  -5   9   9   15.241   16.554  0.625
  -3   9   9   17.738   17.984  0.563
  -1   9   9   17.492   18.894  0.583
   1   9   9   40.876  -41.797  0.540
   3   9   9   15.575   15.107  0.563
   5   9   9    7.957   10.062  0.726
   7   9   9   16.909   17.561  0.614
   9   9   9    4.901   -6.968  1.229
  11   9   9    1.610    0.350  4.482
  13   9   9    4.607   -6.317  1.436
 -13   9  10    8.899    8.907  0.571
 -11   9  10   19.914  -19.979  0.526
  -9   9  10   17.731   17.692  0.536
  -7   9  10    4.211    3.244  1.181
  -5   9  10    8.852   -8.333  0.649
  -3   9  10   16.087  -16.301  0.605
  -1   9  10    4.599   -6.455  2.300
   1   9  10    1.875    4.148  5.703
   3   9  10    4.562    3.605  1.317
   5   9  10    4.485    1.915  1.586
   7   9  10   12.842  -13.126  0.568
   9   9  10    3.700   -5.650  1.433
  11   9  10    0.000   -1.122 10.269
  13   9  10    3.470    4.251  1.337
 -13   9  11    4.307    4.296  1.585
 -11   9  11    3.894   -3.905  1.549
  -9   9  11    4.888    6.030  1.052
  -7   9  11    3.874    1.365  1.858
  -5   9  11    0.000   -1.182 10.313
  -3   9  11    5.569    6.423  1.036
  -1   9  11    0.000    1.771 10.313
   1   9  11   15.414   16.232  0.579
   3   9  11    3.427    2.994  1.525
   5   9  11   16.175  -16.216  0.565
   7   9  11    7.987    7.928  0.730
   9   9  11    4.036    2.257  1.441
  11   9  11    4.577    3.026  1.236
 -11   9  12    2.253    2.306  2.345
  -9   9  12    0.000   -2.945 10.298
  -7   9  12   12.707  -12.366  0.532
  -5   9  12    5.832    8.277  1.882
  -3   9  12    2.442    4.639  3.764
  -1   9  12   22.863  -21.571  0.543
   1   9  12   13.225   13.118  0.524
   3   9  12    5.090    2.672  1.469
   5   9  12    3.255   -3.424  2.153
   7   9  12    0.000   -0.515 10.298
   9   9  12    6.667   -5.359  0.639
  -9   9  13   11.225   10.955  0.514
  -7   9  13   13.425  -15.108  0.564
  -5   9  13   10.143   10.536  0.549
  -3   9  13   21.395  -20.236  0.527
  -1   9  13    6.979    6.562  0.679
   1   9  13    0.000    3.053 10.272
   3   9  13    0.000   -1.427 10.272
   5   9  13    0.000    0.463 10.272
   7   9  13    7.854   -8.567  0.676
  -7   9  14    6.233    6.541  0.640
  -5   9  14   19.721  -21.637  0.485
  -3   9  14   11.480   10.564  0.569
  -1   9  14    7.770   -7.351  0.697
   1   9  14    0.000    1.429 10.272
   3   9  14    6.271    5.111  0.602
   5   9  14    2.775    4.904  1.642
  -1   9  15   10.273  -10.576  0.529
   0  10   0    4.521    2.104  1.407
   2  10   0    5.239    5.127  0.747
   4  10   0   30.098  -29.075  0.654
   6  10   0    5.871   -6.827  0.793
   8  10   0    5.531    2.862  0.754
  10  10   0   16.321  -13.639  1.045
  12  10   0   20.265  -19.907  0.395
  14  10   0    0.896   -1.972  2.559
  16  10   0    7.084    6.084  0.704
 -16  10   1    0.000   -2.730 10.272
 -14  10   1   15.070   15.661  0.571
 -12  10   1   25.440  -24.836  0.553
 -10  10   1   13.437   11.384  0.594
  -8  10   1   39.697  -40.385  0.514
  -6  10   1   29.550  -27.979  0.500
  -4  10   1   40.048   40.038  0.484
  -2  10   1    1.749   -1.751  3.153
   0  10   1    0.000  -10.844 10.262
   2  10   1    5.485   -7.400  0.970
   4  10   1   23.739  -22.147  0.506
   6  10   1    0.000    1.452 10.262
   8  10   1   28.596   28.915  0.536
  10  10   1   13.631  -14.549  0.622
  12  10   1    4.518    4.872  1.845
  14  10   1   15.134   15.115  0.563
  16  10   1    0.000    1.213 10.311
 -16  10   2    3.986   -4.031  1.016
 -14  10   2    4.478   -1.418  1.394
 -12  10   2   11.516   10.674  0.623
 -10  10   2   17.415  -16.435  0.627
  -8  10   2    6.325   -5.301  0.940
  -6  10   2   13.684  -14.680  0.537
  -4  10   2    9.742  -10.717  0.591
  -2  10   2    9.441    7.968  0.651
   0  10   2   24.669  -23.099  0.483
   2  10   2    3.933   -0.603  1.304
   4  10   2   24.739   23.513  0.511
   6  10   2   27.018  -26.952  0.516
   8  10   2   13.954   14.526  0.612
  10  10   2   15.392  -15.124  0.585
  12  10   2    2.570    2.225  3.276
  14  10   2    0.000   -1.709 10.311
  16  10   2    6.244   -5.684  0.662
 -16  10   3    3.190   -1.632  1.530
 -14  10   3    5.451   -3.686  0.964
 -12  10   3    4.443   -4.899  2.028
 -10  10   3   10.207  -10.208  0.674
  -8  10   3   42.134   42.679  0.533
  -6  10   3   38.277  -41.605  0.503
  -4  10   3   22.662  -23.764  0.507
  -2  10   3    9.695    9.511  0.677
   0  10   3    3.051    4.143  2.330
   2  10   3    6.995    6.680  0.680
   4  10   3   15.545   14.343  0.521
   6  10   3   82.763  -82.612  0.822
   8  10   3   29.637   29.562  0.552
  10  10   3   15.420   16.830  0.620
  12  10   3   12.556  -12.504  0.581
  14  10   3    4.303    3.151  1.019
  16  10   3    9.187   -7.900  0.569
 -16  10   4    5.084   -6.882  0.899
 -14  10   4    5.424    7.112  1.690
 -12  10   4   14.259  -12.514  0.609
 -10  10   4    2.636   -2.881  4.372
  -8  10   4    4.224   -5.029  1.249
  -6  10   4    8.688   -8.570  0.725
  -4  10   4   16.139   16.184  0.548
  -2  10   4    0.000   -3.135 10.178
   0  10   4   10.724  -11.446  0.605
   2  10   4    8.243   -9.925  0.728
   4  10   4    0.000    0.838 10.178
   6  10   4   24.172   25.110  0.536
   8  10   4   14.432  -12.837  0.638
  10  10   4    5.227   -3.061  1.461
  12  10   4   11.217   10.217  0.577
  14  10   4    3.860   -1.064  1.930
  16  10   4    6.257    4.888  0.584
 -16  10   5    3.240    1.561  0.981
 -14  10   5    3.548   -1.331  1.910
 -12  10   5    8.928   10.140  0.756
 -10  10   5   36.688  -38.233  0.548
  -8  10   5   22.780   22.452  0.544
  -6  10   5   13.160   14.194  0.649
  -4  10   5    2.886    5.086  1.734
  -2  10   5    0.000    0.509 10.188
   0  10   5    6.009   -8.252  0.856
   2  10   5   18.256  -18.558  0.537
   4  10   5   39.823   42.594  0.513
   6  10   5    1.870    2.214  4.674
   8  10   5   34.482  -35.029  0.554
  10  10   5   14.008   16.278  0.629
  12  10   5    1.712    2.707  4.766
  14  10   5    0.000    0.187 10.188
  16  10   5    0.000   -0.918 10.188
 -16  10   6    8.454   -8.910  0.536
 -14  10   6    6.475    5.252  0.640
 -12  10   6   10.626  -10.838  0.638
 -10  10   6   12.319   13.067  0.676
  -8  10   6   28.027  -26.760  0.564
  -6  10   6    0.000   -1.754 10.208
  -4  10   6    2.285   -1.950  2.156
  -2  10   6    9.341  -10.662  0.690
   0  10   6   28.001   28.160  0.511
   2  10   6    7.885   10.672  0.815
   4  10   6   31.584  -32.221  0.542
   6  10   6   14.834   12.626  0.590
   8  10   6   11.199  -11.248  0.612
  10  10   6    4.044    7.575  1.361
  12  10   6    0.000    1.749 10.208
  14  10   6    3.199    0.634  1.061
 -14  10   7    4.319   -4.965  1.378
 -12  10   7    6.374   -7.302  0.859
 -10  10   7    3.971    3.457  1.637
  -8  10   7   19.645  -21.068  0.566
  -6  10   7   14.587   13.716  0.602
  -4  10   7    2.647   -3.945  2.959
  -2  10   7    9.486    9.234  0.706
   0  10   7   21.626   23.209  0.557
   2  10   7    3.238    3.044  2.473
   4  10   7   35.882  -37.468  0.536
   6  10   7   39.219   39.296  0.540
   8  10   7   11.670  -10.171  0.683
  10  10   7   13.411   12.851  0.557
  12  10   7    5.783    5.634  0.709
  14  10   7    2.286    4.300  2.556
 -14  10   8   10.014  -12.120  0.802
 -12  10   8    3.131   -2.054  2.071
 -10  10   8    5.151   -4.891  2.044
  -8  10   8   14.315   12.712  0.586
  -6  10   8    9.355   -7.999  0.663
  -4  10   8    8.130   -8.668  0.680
  -2  10   8    8.342   -7.723  0.774
   0  10   8    3.248    0.737  1.624
   2  10   8   14.622   14.663  0.616
   4  10   8    5.893    8.799  1.718
   6  10   8    8.873   -9.431  0.683
   8  10   8    2.501    4.849  3.537
  10  10   8    4.663   -3.510  1.933
  12  10   8    2.531   -3.385  3.185
  14  10   8    7.249   -5.360  0.582
 -14  10   9    0.000   -1.836 10.264
 -12  10   9    1.470   -0.983  3.674
 -10  10   9    3.285   -2.941  2.173
  -8  10   9   25.744  -26.600  0.554
  -6  10   9    4.459    3.825  2.574
  -4  10   9    8.791    7.282  0.666
  -2  10   9    6.935    4.404  0.954
   0  10   9    9.926   -8.946  0.704
   2  10   9    9.883    7.819  0.713
   4  10   9    4.109   -3.238  2.631
   6  10   9    0.000    1.565 10.264
   8  10   9   10.352   10.135  0.644
  10  10   9    8.959   -7.971  0.587
  12  10   9    0.000    3.190 10.264
 -12  10  10    3.270   -3.539  1.888
 -10  10  10    4.588    1.111  1.168
  -8  10  10    0.000    1.714 10.269
  -6  10  10    3.314    4.097  1.474
  -4  10  10    3.589    3.412  2.104
  -2  10  10    1.819    0.026  4.547
   0  10  10    0.000    4.225 10.269
   2  10  10    3.128   -0.161  1.564
   4  10  10    0.000    1.376 10.269
   6  10  10   11.316   12.828  0.582
   8  10  10    0.000   -0.054 10.269
  10  10  10    0.000   -0.140 10.269
 -10  10  11    0.000    2.632 10.313
  -8  10  11    1.544   -0.532  3.860
  -6  10  11    8.284   -8.788  0.689
  -4  10  11    0.000    0.223 10.313
  -2  10  11   10.597    9.157  0.634
   0  10  11    0.000   -3.348 10.313
   2  10  11    4.549    4.185  1.625
   4  10  11    0.000   -2.742 10.313
   6  10  11    5.471   -5.745  1.579
   8  10  11    6.188    6.869  0.744
  10  10  11    7.739   -5.229  0.480
 -10  10  12    1.207    1.244  3.016
  -8  10  12   15.542  -13.769  0.493
  -6  10  12    8.663   10.756  0.714
  -4  10  12   17.010   15.623  0.529
  -2  10  12    0.000    0.093 10.298
   0  10  12    0.000   -2.748 10.298
   2  10  12    5.253   -6.896  0.985
   4  10  12   22.457   21.844  0.537
   6  10  12    4.064    3.214  1.003
   8  10  12    5.955   -5.650  0.709
  -6  10  13    2.933    2.731  1.579
  -4  10  13    6.729    5.707  0.628
  -2  10  13    3.836   -2.872  1.190
   0  10  13   17.406   17.388  0.519
   2  10  13    0.000   -3.860 10.272
   4  10  13    0.000    1.788 10.272
   6  10  13    4.339   -5.012  1.238
  -2  10  14    7.893    8.067  0.540
   0  10  14    8.884   10.687  0.573
   2  10  14    5.473   -3.916  0.619
   1  11   0   30.036   30.196  0.348
   3  11   0   27.197  -29.440  0.362
   5  11   0   25.558   27.410  0.558
   7  11   0   36.760   36.809  0.774
   9  11   0    4.397    3.406  0.996
  11  11   0   19.581   18.428  0.669
  13  11   0   15.621  -14.906  0.457
  15  11   0    6.378   -6.678  0.669
 -15  11   1   10.793    9.890  0.566
 -13  11   1   10.384  -10.597  0.629
 -11  11   1   11.199   10.757  0.655
  -9  11   1    9.905    9.955  0.632
  -7  11   1    1.889   -6.611  5.259
  -5  11   1   15.672   15.097  0.549
  -3  11   1   17.003   15.706  0.542
  -1  11   1   11.818  -11.842  0.592
   1  11   1   17.950   17.549  0.529
   3  11   1    0.000    1.099 10.272
   5  11   1   17.290  -19.605  0.557
   7  11   1   21.866  -20.197  0.586
   9  11   1    0.000    1.770 10.272
  11  11   1    0.000   -1.140 10.272
  13  11   1   12.098  -11.244  0.545
  15  11   1    3.468    4.351  1.734
 -15  11   2    8.553    6.700  0.662
 -13  11   2    4.029   -1.337  1.424
 -11  11   2    8.940    8.727  0.767
  -9  11   2    8.100   -9.306  0.964
  -7  11   2    3.762   -2.776  1.881
  -5  11   2   25.967   25.893  0.557
  -3  11   2   23.882   24.753  0.514
  -1  11   2   11.420    9.645  0.639
   1  11   2   31.425  -30.750  0.515
   3  11   2   37.320   37.056  0.516
   5  11   2    6.959   -9.791  0.882
   7  11   2    9.116    9.877  0.797
   9  11   2   24.070   22.337  0.560
  11  11   2   13.121  -12.060  0.563
  13  11   2   17.533   14.583  0.543
  15  11   2    8.390    8.396  0.614
 -15  11   3    7.271    7.507  0.629
 -13  11   3    4.857   -3.183  0.839
 -11  11   3    5.315   -3.744  1.353
  -9  11   3    6.413    6.990  1.851
  -7  11   3    4.196   -3.937  1.392
  -5  11   3    0.000    4.761 10.207
  -3  11   3    7.394    8.306  0.598
  -1  11   3    4.531    3.161  0.998
   1  11   3   17.135  -18.849  0.548
   3  11   3    0.000    2.017 10.207
   5  11   3   11.435   11.706  0.738
   7  11   3   13.351   11.883  0.606
   9  11   3   26.563  -26.153  0.544
  11  11   3    0.000   -1.652 10.207
  13  11   3    2.233   -0.782  2.847
  15  11   3    5.368    4.405  0.640
 -15  11   4    8.730    7.489  0.578
 -13  11   4    0.000    1.346 10.202
 -11  11   4   12.607    9.983  0.540
  -9  11   4    0.000   -3.618 10.202
  -7  11   4    4.584    7.316  2.476
  -5  11   4    4.194   -3.866  1.729
  -3  11   4    4.093    4.299  1.458
  -1  11   4   11.506    9.303  0.590
   1  11   4    0.000    1.937 10.202
   3  11   4   21.649  -20.800  0.559
   5  11   4   27.337   26.271  0.552
   7  11   4   16.262  -16.650  0.616
   9  11   4    5.268    4.136  1.022
  11  11   4    2.478   -1.666  1.382
  13  11   4    9.204   -9.192  0.596
  15  11   4    0.000   -1.911 10.202
 -15  11   5   14.011   13.121  0.465
 -13  11   5    4.589   -4.298  1.592
 -11  11   5    0.000   -0.521 10.188
  -9  11   5    0.000   -1.665 10.188
  -7  11   5    6.161    6.439  1.793
  -5  11   5    5.331   -8.078  1.040
  -3  11   5    3.746   -3.564  2.196
  -1  11   5    3.073   -2.169  1.699
   1  11   5    6.205    7.117  1.806
   3  11   5    4.958   -7.206  1.544
   5  11   5   18.985  -19.489  0.592
   7  11   5    4.523   -5.977  2.064
   9  11   5   13.665   15.700  0.596
  11  11   5    5.657    3.248  0.709
  13  11   5    1.457   -2.624  3.175
 -15  11   6    0.000    0.929 10.208
 -13  11   6    9.234    8.326  0.551
 -11  11   6    4.050    2.726  1.848
  -9  11   6   18.994   18.545  0.537
  -7  11   6    0.000   -5.442 10.208
  -5  11   6   19.362   19.184  0.580
  -3  11   6    1.876   -2.356  5.223
  -1  11   6    7.051   -8.171  0.878
   1  11   6    4.599    6.084  3.385
   3  11   6    0.000    4.467 10.208
   5  11   6    5.260   -3.625  1.860
   7  11   6    0.000    1.049 10.208
   9  11   6    0.000    0.695 10.208
  11  11   6    1.590   -3.079  3.465
  13  11   6    2.375   -5.327  2.826
 -13  11   7   18.037   17.572  0.503
 -11  11   7    4.459   -2.532  1.421
  -9  11   7    6.177   -7.780  1.558
  -7  11   7    0.000   -1.179 10.176
  -5  11   7    3.675    1.143  1.453
  -3  11   7    4.547    2.973  1.856
  -1  11   7    5.587    4.349  1.613
   1  11   7   24.179  -23.333  0.554
   3  11   7    2.617   -4.957  3.700
   5  11   7    9.731    9.134  0.697
   7  11   7   17.616  -18.159  0.560
   9  11   7    5.908   -6.348  0.770
  11  11   7    0.000   -1.617 10.176
  13  11   7    3.765    4.247  1.579
 -13  11   8    4.734    4.384  1.265
 -11  11   8    3.157   -3.742  1.328
  -9  11   8    2.843    3.761  2.959
  -7  11   8   33.965   33.314  0.512
  -5  11   8   14.575  -15.209  0.634
  -3  11   8    1.827    0.052  4.568
  -1  11   8   20.730   21.106  0.576
   1  11   8   12.053  -12.484  0.615
   3  11   8    5.133    5.904  2.401
   5  11   8    9.661   -9.195  0.681
   7  11   8    0.000    3.186 10.196
   9  11   8   10.810   10.627  0.572
  11  11   8    3.793    4.661  0.995
 -11  11   9   10.776    9.641  0.522
  -9  11   9    2.197   -3.204  2.801
  -7  11   9    0.000   -0.261 10.264
  -5  11   9    3.892   -1.986  1.291
  -3  11   9   19.035  -17.728  0.539
  -1  11   9   16.244   14.973  0.576
   1  11   9    7.899    7.647  0.785
   3  11   9    9.977  -11.090  0.644
   5  11   9    2.952   -6.999  3.072
   7  11   9   10.911  -10.273  0.605
   9  11   9    5.275    4.236  1.330
  11  11   9    0.000    1.597 10.264
 -11  11  10    0.000   -2.546 10.269
  -9  11  10    0.000   -2.240 10.269
  -7  11  10    2.699   -0.994  1.742
  -5  11  10    2.324    4.538  2.598
  -3  11  10    9.673    8.408  0.597
  -1  11  10   18.832  -19.515  0.540
   1  11  10   11.715   11.266  0.562
   3  11  10    0.000   -0.234 10.269
   5  11  10   12.888  -12.798  0.544
   7  11  10   11.223   10.488  0.586
   9  11  10    6.287   -6.501  0.705
  -9  11  11    1.271    0.017  3.539
  -7  11  11    6.284    5.180  0.720
  -5  11  11    2.633   -3.438  2.521
  -3  11  11    4.729    1.621  1.204
  -1  11  11    6.188   -8.740  1.637
   1  11  11    1.586    2.775  4.824
   3  11  11    3.775   -3.664  1.723
   5  11  11    7.571    7.274  0.694
   7  11  11    2.650    2.454  2.247
  -7  11  12    9.705   -8.463  0.490
  -5  11  12   12.316   11.728  0.510
  -3  11  12    1.416   -0.396  4.307
  -1  11  12    4.073   -3.177  1.298
   1  11  12   27.662  -26.877  0.481
   3  11  12    8.316    7.495  0.582
   5  11  12   11.563   11.637  0.489
  -3  11  13    3.832   -3.640  1.382
  -1  11  13    2.145   -5.687  2.699
   1  11  13    6.295    5.005  0.719
   0  12   0   61.183   65.283  0.636
   2  12   0   31.832  -31.830  0.418
   4  12   0   34.801  -37.400  0.379
   6  12   0    6.693    5.945  0.730
   8  12   0    9.308   -8.082  0.465
  10  12   0   23.384   22.975  0.369
  12  12   0    8.756    7.269  0.422
  14  12   0   25.950  -25.685  0.745
 -14  12   1   11.854  -11.766  0.513
 -12  12   1    6.356   -5.025  0.743
 -10  12   1    5.232    3.909  1.332
  -8  12   1   13.330   13.945  0.645
  -6  12   1    7.824    8.223  0.821
  -4  12   1   17.159  -18.194  0.625
  -2  12   1    0.000   -1.659 10.272
   0  12   1    7.065   -7.843  2.257
   2  12   1   11.890   12.481  0.614
   4  12   1   11.655   11.113  0.627
   6  12   1    4.590    4.786  2.479
   8  12   1    5.303    5.679  0.888
  10  12   1    8.871    8.983  0.690
  12  12   1   18.570  -17.653  0.542
  14  12   1   13.221   11.738  0.520
 -14  12   2    7.429   -5.986  0.594
 -12  12   2    0.000    1.477 10.260
 -10  12   2    7.224   -7.372  0.693
  -8  12   2   16.270   15.243  0.553
  -6  12   2   13.773  -13.745  0.591
  -4  12   2   36.431   39.093  0.538
  -2  12   2   20.858  -21.956  0.561
   0  12   2   28.248  -28.971  0.542
   2  12   2   13.512   14.228  0.585
   4  12   2    4.611    3.983  1.331
   6  12   2    8.104   -8.114  0.856
   8  12   2    5.131    5.690  1.814
  10  12   2   33.391  -31.906  0.507
  12  12   2    8.089    7.915  0.624
  14  12   2   18.719   18.851  0.470
 -14  12   3    3.907    4.178  0.846
 -12  12   3    2.179   -3.170  3.082
 -10  12   3    3.405   -2.733  1.702
  -8  12   3    4.764    6.120  1.483
  -6  12   3    1.851    4.354  4.627
  -4  12   3    8.133    6.990  0.698
  -2  12   3    2.298    5.610  2.377
   0  12   3    3.251   -3.778  2.816
   2  12   3    4.194    3.176  1.391
   4  12   3    8.562   -7.318  0.713
   6  12   3   15.713   14.565  0.581
   8  12   3    8.692    8.194  0.752
  10  12   3    2.370   -3.162  3.352
  12  12   3    6.095    5.367  0.706
  14  12   3    0.000    0.359 10.207
 -14  12   4    2.800   -0.050  1.657
 -12  12   4    6.231   -6.296  0.754
 -10  12   4    3.338   -3.339  1.957
  -8  12   4   14.849   15.186  0.614
  -6  12   4    3.176   -1.488  1.588
  -4  12   4    3.721    2.775  2.461
  -2  12   4    4.182    0.961  1.724
   0  12   4    7.742   -5.235  0.735
   2  12   4   24.284   23.818  0.544
   4  12   4   19.957  -21.725  0.579
   6  12   4   11.340   13.330  0.702
   8  12   4    0.000    0.882 10.202
  10  12   4    9.182    8.026  0.647
  12  12   4    3.189   -4.226  1.315
  14  12   4    0.000   -1.945 10.202
 -14  12   5    7.110    7.714  0.568
 -12  12   5    4.086   -3.660  1.445
 -10  12   5    0.000    1.610 10.204
  -8  12   5    2.461   -4.967  3.792
  -6  12   5    3.132   -1.409  2.022
  -4  12   5   12.117   12.715  0.644
  -2  12   5    4.550    1.709  1.314
   0  12   5   15.427  -13.267  0.602
   2  12   5   18.930   16.104  0.570
   4  12   5   11.960   13.110  0.633
   6  12   5   17.906  -17.242  0.556
   8  12   5    5.683    6.033  0.845
  10  12   5   11.256   -9.487  0.585
  12  12   5    4.543    2.146  1.222
 -12  12   6   14.246  -14.389  0.510
 -10  12   6    5.555    6.147  0.919
  -8  12   6   20.605  -20.930  0.501
  -6  12   6    5.596    7.174  1.770
  -4  12   6   11.629   12.117  0.568
  -2  12   6   17.490   16.933  0.563
   0  12   6   40.932  -44.196  0.538
   2  12   6    8.957    8.852  0.743
   4  12   6    9.198   11.091  0.654
   6  12   6   10.681   11.290  0.600
   8  12   6    4.659   -4.364  1.485
  10  12   6    7.040    6.714  0.651
  12  12   6    3.613   -4.330  1.498
 -12  12   7    5.836    7.378  0.679
 -10  12   7    2.091    4.135  3.696
  -8  12   7   13.517   13.123  0.530
  -6  12   7   17.205  -17.226  0.563
  -4  12   7    9.064   -8.194  0.687
  -2  12   7   31.059   30.400  0.525
   0  12   7    9.432   -7.113  0.736
   2  12   7   15.736  -13.591  0.566
   4  12   7   15.703   15.222  0.570
   6  12   7    0.000    4.162 10.196
   8  12   7    6.509    5.484  0.806
  10  12   7    6.272   -6.530  0.682
 -10  12   8    1.946    0.566  2.752
  -8  12   8    4.838    5.138  0.790
  -6  12   8    4.619    3.016  1.291
  -4  12   8   33.312  -34.872  0.510
  -2  12   8   11.781   13.067  0.580
   0  12   8   32.269   32.710  0.509
   2  12   8   32.476  -33.376  0.505
   4  12   8    4.414   -3.884  1.755
   6  12   8   10.760   -9.806  0.573
   8  12   8    5.460    6.684  1.608
  10  12   8   12.787   11.317  0.454
 -10  12   9    3.770   -3.533  1.308
  -8  12   9    9.891   10.609  0.637
  -6  12   9   22.683   21.863  0.507
  -4  12   9    8.743   -7.084  0.628
  -2  12   9   26.917  -26.306  0.522
   0  12   9   27.557   27.054  0.520
   2  12   9    6.603    7.392  0.741
   4  12   9    7.512   -7.687  0.639
   6  12   9    0.000    1.520 10.264
   8  12   9    5.115   -4.873  0.795
  -8  12  10    2.873   -0.186  1.970
  -6  12  10    0.000   -2.366 10.269
  -4  12  10   18.167   19.125  0.535
  -2  12  10   20.570  -21.690  0.512
   0  12  10    2.669    2.234  2.556
   2  12  10    8.340    9.704  0.624
   4  12  10   10.823   -9.735  0.547
   6  12  10    1.338    1.323  4.684
  -6  12  11    0.000   -3.677 10.298
  -4  12  11   11.343   11.719  0.548
  -2  12  11    2.786   -2.989  2.512
   0  12  11    4.845   -0.265  1.399
   2  12  11    0.000    2.159 10.313
   4  12  11    9.270   -8.772  0.570
  -2  12  12    2.945   -1.622  1.344
   0  12  12    3.417    4.023  1.598
   1  13   0   25.109   26.005  0.928
   3  13   0   31.875  -32.172  0.372
   5  13   0    4.839   -3.267  1.020
   7  13   0   19.831  -19.003  0.377
   9  13   0   16.516   15.608  0.383
  11  13   0    1.481    0.635  1.480
  13  13   0   11.903  -10.277  0.321
 -13  13   1    6.045    5.697  0.593
 -11  13   1    4.445   -5.974  1.542
  -9  13   1    4.031    2.394  1.425
  -7  13   1   15.357  -13.472  0.567
  -5  13   1    4.444   -1.457  1.814
  -3  13   1    7.566   -8.535  0.764
  -1  13   1    1.858    0.369  4.646
   1  13   1    2.628   -3.647  3.350
   3  13   1    2.475    1.938  1.515
   5  13   1   12.706  -11.808  0.673
   7  13   1   11.441   10.931  0.649
   9  13   1    0.000   -2.882 10.272
  11  13   1    2.938   -1.270  1.943
  13  13   1    0.000    1.485 10.311
 -13  13   2    6.841    6.973  0.493
 -11  13   2    9.752   -8.518  0.578
  -9  13   2    9.558   -6.768  0.634
  -7  13   2    1.739    1.458  4.842
  -5  13   2   10.075  -10.009  0.705
  -3  13   2   10.359   -8.469  0.725
  -1  13   2   24.598  -25.762  0.566
   1  13   2   12.858   14.311  0.669
   3  13   2    7.519    8.594  0.860
   5  13   2    4.178    2.398  1.064
   7  13   2   15.422  -16.664  0.575
   9  13   2    0.000   -1.615 10.272
  11  13   2    5.580    5.672  0.899
  13  13   2   13.433   13.029  0.474
 -13  13   3    6.158   -6.346  0.616
 -11  13   3    2.475    0.705  2.143
  -9  13   3   21.926   20.576  0.514
  -7  13   3   17.510  -16.736  0.525
  -5  13   3   14.720  -13.613  0.546
  -3  13   3    9.255   -8.719  0.658
  -1  13   3    3.652   -1.700  1.443
   1  13   3   14.172   14.974  0.655
   3  13   3   13.713  -14.282  0.560
   5  13   3    7.490  -10.181  0.865
   7  13   3    0.000   -0.132 10.207
   9  13   3    3.733    2.073  1.000
  11  13   3    7.834   -7.788  0.640
 -11  13   4   11.238   11.330  0.503
  -9  13   4   23.231  -22.198  0.507
  -7  13   4   13.322   14.030  0.585
  -5  13   4   10.081  -10.713  0.681
  -3  13   4    9.738   11.531  0.776
  -1  13   4   34.450  -35.102  0.523
   1  13   4    6.832    7.079  0.780
   3  13   4   14.938  -13.232  0.557
   5  13   4    9.195   11.082  0.755
   7  13   4    0.000    0.073 10.202
   9  13   4    8.540   -7.461  0.581
  11  13   4    4.665   -4.662  0.703
 -11  13   5    3.494   -0.829  1.248
  -9  13   5   10.454   -9.906  0.616
  -7  13   5   11.546   11.342  0.622
  -5  13   5    6.609    8.867  1.749
  -3  13   5   10.059   -9.623  0.647
  -1  13   5   13.640  -14.341  0.572
   1  13   5    0.967   -0.588  4.763
   3  13   5    7.067    5.928  0.671
   5  13   5   24.439   24.087  0.513
   7  13   5   19.386  -19.653  0.524
   9  13   5    0.000    1.773 10.204
  11  13   5    1.706   -0.661  1.765
 -11  13   6    3.030   -4.838  1.855
  -9  13   6    4.293   -3.902  1.370
  -7  13   6   15.975  -14.966  0.520
  -5  13   6    4.041   -2.692  2.021
  -3  13   6    8.634    9.476  0.655
  -1  13   6    7.713    7.573  0.748
   1  13   6   23.600  -22.517  0.513
   3  13   6   11.338   11.670  0.618
   5  13   6   17.572  -17.027  0.549
   7  13   6    7.284    7.926  0.627
   9  13   6    5.286   -4.878  0.641
  -9  13   7   11.139  -10.739  0.521
  -7  13   7    0.000    2.794 10.196
  -5  13   7   12.591  -11.962  0.527
  -3  13   7   10.216   10.559  0.668
  -1  13   7    0.000    2.691 10.196
   1  13   7   11.711  -12.727  0.663
   3  13   7    2.275   -2.338  4.021
   5  13   7   12.741   13.377  0.612
   7  13   7    0.000    0.368 10.196
   9  13   7    2.768    3.727  1.255
  -9  13   8    0.000    0.655 10.196
  -7  13   8    5.261   -4.609  0.766
  -5  13   8    2.559   -0.301  2.450
  -3  13   8   20.007  -21.233  0.515
  -1  13   8   24.041   23.659  0.477
   1  13   8    7.235   -7.573  0.732
   3  13   8    7.907    8.910  0.586
   5  13   8    0.000   -7.734 10.196
   7  13   8    2.259    1.601  2.352
  -7  13   9    4.344    5.120  1.402
  -5  13   9    4.101    1.625  0.837
  -3  13   9   17.971  -16.130  0.484
  -1  13   9    4.128    0.507  1.460
   1  13   9    2.510    3.460  3.320
   3  13   9    3.131   -4.190  2.524
   5  13   9    3.205    0.601  1.133
  -5  13  10    7.618   -7.310  0.586
  -3  13  10   11.702   10.830  0.482
  -1  13  10    4.927   -4.066  1.451
   1  13  10    1.844    3.021  2.841
   3  13  10    3.943    1.791  1.149
   0  14   0    4.838   -8.144  2.381
   2  14   0   11.298   11.617  0.404
   4  14   0   11.688   11.548  0.400
   6  14   0    3.552    1.033  0.969
   8  14   0    0.000    0.444  3.559
  10  14   0    9.785    9.588  0.363
 -10  14   1    7.875   -6.787  0.534
  -8  14   1    3.361    3.428  1.810
  -6  14   1    2.288    0.547  2.917
  -4  14   1    6.677   -7.174  0.926
  -2  14   1   16.869   17.587  0.575
   0  14   1   13.655   15.077  0.628
   2  14   1    8.977   -9.634  0.669
   4  14   1    3.374    1.350  2.459
   6  14   1   18.971  -19.248  0.526
   8  14   1   15.929   14.650  0.517
  10  14   1    6.810   -5.740  0.663
 -10  14   2   13.032  -11.608  0.487
  -8  14   2   10.899   11.073  0.559
  -6  14   2    6.281    5.982  0.831
  -4  14   2    0.000   -2.172 10.279
  -2  14   2    3.837    5.292  2.270
   0  14   2   19.210   19.867  0.516
   2  14   2    7.503   -7.139  0.698
   4  14   2    3.973    3.919  1.275
   6  14   2    0.000   -0.575 10.276
   8  14   2    0.000   -0.036 10.275
  10  14   2    2.495   -2.876  1.389
 -10  14   3    5.054    6.005  0.821
  -8  14   3   10.891   11.927  0.613
  -6  14   3   19.552  -18.760  0.512
  -4  14   3    4.917    7.660  1.951
  -2  14   3    5.668   -4.780  0.667
   0  14   3   15.490   14.986  0.549
   2  14   3    0.000   -0.014 10.207
   4  14   3    0.000    1.872 10.207
   6  14   3    4.886   -5.165  1.545
   8  14   3   17.017   15.750  0.512
  10  14   3    2.751   -1.072  1.628
 -10  14   4    9.093    8.845  0.474
  -8  14   4   11.115  -10.596  0.556
  -6  14   4    6.335    5.312  0.678
  -4  14   4    7.328    6.442  0.705
  -2  14   4    6.829   -4.759  0.815
   0  14   4   11.035    8.954  0.616
   2  14   4    6.991    7.634  0.781
   4  14   4    7.534   -7.226  0.683
   6  14   4    4.484    4.297  1.431
   8  14   4    4.509   -3.614  1.405
  -8  14   5    8.701    9.604  0.588
  -6  14   5    2.070    2.955  3.873
  -4  14   5    4.548   -2.984  0.942
  -2  14   5   10.773  -10.766  0.620
   0  14   5    2.769    1.728  2.115
   2  14   5    0.000   -0.147 10.204
   4  14   5    8.013    4.787  0.678
   6  14   5    5.176   -4.964  0.807
   8  14   5    7.501   -7.054  0.573
  -8  14   6    0.000    0.029 10.204
  -6  14   6    2.775   -0.133  1.388
  -4  14   6    4.659    1.565  1.233
  -2  14   6    5.751    5.391  0.754
   0  14   6   11.782   -9.883  0.560
   2  14   6   18.473   18.082  0.538
   4  14   6    0.000   -3.563 10.204
   6  14   6    3.001    1.034  1.439
   8  14   6    3.743   -4.042  1.694
  -6  14   7    2.495    2.111  1.209
  -4  14   7   10.724   10.126  0.558
  -2  14   7    2.474    3.257  2.766
   0  14   7   22.823  -23.304  0.516
   2  14   7   10.267    9.280  0.553
   4  14   7    6.164   -6.308  0.742
   6  14   7    8.118    7.018  0.590
  -4  14   8    6.383    6.767  0.590
  -2  14   8    6.598    6.958  0.662
   0  14   8    1.875   -1.814  3.110
   2  14   8    6.346   -6.849  0.705
   4  14   8    6.554    6.490  0.560
  -2  14   9    9.192    9.556  0.556
   0  14   9    7.998   -6.838  0.579
   1  15   0    7.327   -7.933  1.132
   3  15   0    1.588    2.771  1.408
   5  15   0    4.210   -5.204  1.066
   7  15   0    3.128    1.593  1.059
  -7  15   1    4.334    2.449  1.166
  -5  15   1    1.425   -6.194  5.284
  -3  15   1    4.234   -2.340  1.497
  -1  15   1    0.000    1.927 10.272
   1  15   1    3.420   -1.113  1.134
   3  15   1    3.542    2.569  0.792
   5  15   1    9.027   -7.970  0.542
   7  15   1   13.148   13.269  0.508
  -7  15   2    0.000    2.109 10.283
  -5  15   2   16.355   15.633  0.510
  -3  15   2   11.318  -12.111  0.628
  -1  15   2    4.002   -0.372  1.246
   1  15   2    3.378    1.523  1.998
   3  15   2    0.000    0.506 10.285
   5  15   2    6.505   -6.931  0.696
   7  15   2    6.118    6.075  0.620
  -7  15   3    3.512   -2.926  1.119
  -5  15   3    6.186    6.692  0.718
  -3  15   3    2.636    3.275  1.457
  -1  15   3    3.882   -1.375  1.209
   1  15   3    7.172    7.423  0.748
   3  15   3   13.395  -12.662  0.553
   5  15   3    2.325    0.541  2.226
   7  15   3    3.424   -2.731  1.211
  -7  15   4   13.437  -13.441  0.465
  -5  15   4    2.619    1.432  1.733
  -3  15   4   13.108   13.050  0.515
  -1  15   4    4.009   -1.359  1.120
   1  15   4    5.737    5.733  0.755
   3  15   4    4.329   -5.504  1.468
   5  15   4    7.244    6.146  0.583
  -5  15   5    8.847    8.210  0.455
  -3  15   5    2.633   -2.525  2.233
  -1  15   5    6.512    6.156  0.608
   1  15   5    1.344    0.691  4.088
   3  15   5    2.593    0.322  1.890
   5  15   5    8.715    7.482  0.484
  -3  15   6    3.472   -0.384  1.338
  -1  15   6    1.786   -2.474  3.157
   1  15   6    5.211    4.839  0.661
   3  15   6    3.985    4.090  1.242
   0  16   0    6.809    6.182  0.572
   2  16   0    1.755   -2.115  1.139
  -2  16   1    0.000    0.094 10.291
   0  16   1   15.186  -14.795  0.463
   2  16   1    5.851    6.247  0.697
  -2  16   2   24.076  -23.352  0.428
   0  16   2    5.933    6.294  0.616
   2  16   2    7.500    6.023  0.531
